# Supplementary material for: Extracellular Vesicles from Child Gut Microbiota Enter into Bone to Preserve Bone Mass and Strength
Source: Adv Sci (Weinh). 2021 Feb 17;8(9):2004831. doi: 10.1002/advs.202004831 (PMC8097336; doi:10.1002/advs.202004831)
Supplement: Supplementary file 2 — Supplemental Table 2 [file ADVS-8-2004831-s003.xlsx]

## Sheet: phylum.taxon.Abundance
phylum	Sham-1	Sham-2	Sham-3	OVX+Vehicle-1	OVX+Vehicle-2	OVX+Vehicle-3	OVX+CGM-1	OVX+CGM-2	OVX+CGM-3	OVX+EGM-1	OVX+EGM-2	OVX+EGM-3	superkingdom
Bacteroidetes	10135	9789	11624	8065	10278	10735	9378	2986	7751	4813	7008	9637	Bacteria
Firmicutes	6475	1014	4604	4520	5867	5993	6589	15624	4468	14126	12708	10017	Bacteria
Proteobacteria	3653	11591	3954	6208	5353	3378	911	419	1822	1215	1229	839	Bacteria
No_Rank	772	360	1205	3786	2058	2690	1782	221	1335	2489	597	2208	-
Verrucomicrobia	1982	785	2093	0	0	41	3886	2702	7450	0	3	1	Bacteria
Actinobacteria	9	59	25	35	25	53	564	1701	596	1111	2158	1001	Bacteria
Candidatus_Saccharibacteria	23	3	7	723	195	513	387	195	332	69	143	79	Bacteria
Deferribacteres	800	247	336	97	55	2	54	1	95	0	0	21	Bacteria
Tenericutes	0	1	1	415	18	444	298	0	0	1	1	35	Bacteria
Cyanobacteria	0	0	0	0	0	0	0	0	0	25	2	11	Bacteria
All	23849	23849	23849	23849	23849	23849	23849	23849	23849	23849	23849	23849

## Sheet: class.taxon.Abundance
class	Sham-1	Sham-2	Sham-3	OVX+Vehicle-1	OVX+Vehicle-2	OVX+Vehicle-3	OVX+CGM-1	OVX+CGM-2	OVX+CGM-3	OVX+EGM-1	OVX+EGM-2	OVX+EGM-3	superkingdom	phylum
Bacteroidia	9955	9491	11490	7664	10185	10377	9248	2986	7565	4812	7002	9436	Bacteria	Bacteroidetes
Clostridia	4875	230	3410	4095	5111	3391	1621	509	2070	431	1891	6439	Bacteria	Firmicutes
Bacilli	980	505	403	159	435	948	3397	8416	1207	8898	3179	2647	Bacteria	Firmicutes
No_Rank	1466	669	1628	5108	2473	3628	2411	417	2125	2586	760	2733	-	-
Erysipelotrichia	129	271	509	59	104	1550	1453	6695	912	4724	7533	602	Bacteria	Firmicutes
Epsilonproteobacteria	2675	4011	2275	5456	4678	158	764	8	889	0	4	452	Bacteria	Proteobacteria
Verrucomicrobiae	1982	785	2093	0	0	41	3886	2702	7450	0	3	1	Bacteria	Verrucomicrobia
Gammaproteobacteria	553	7132	532	134	86	2533	2	3	4	93	51	18	Bacteria	Proteobacteria
Deltaproteobacteria	399	335	909	469	474	431	45	382	711	1044	1077	212	Bacteria	Proteobacteria
Coriobacteriia	6	9	8	34	25	38	453	760	452	1035	1686	464	Bacteria	Actinobacteria
Actinobacteria	3	50	17	1	0	15	111	941	144	76	472	537	Bacteria	Actinobacteria
Deferribacteres	800	247	336	97	55	2	54	1	95	0	0	21	Bacteria	Deferribacteres
Betaproteobacteria	26	113	234	8	45	226	96	22	208	64	76	155	Bacteria	Proteobacteria
Mollicutes	0	1	1	415	18	444	298	0	0	1	1	35	Bacteria	Tenericutes
Negativicutes	0	0	0	9	90	37	6	3	7	71	93	95	Bacteria	Firmicutes
Alphaproteobacteria	0	0	4	141	70	30	4	4	10	14	21	2	Bacteria	Proteobacteria
All	23849	23849	23849	23849	23849	23849	23849	23849	23849	23849	23849	23849

## Sheet: order.taxon.Abundance
order	Sham-1	Sham-2	Sham-3	OVX+Vehicle-1	OVX+Vehicle-2	OVX+Vehicle-3	OVX+CGM-1	OVX+CGM-2	OVX+CGM-3	OVX+EGM-1	OVX+EGM-2	OVX+EGM-3	superkingdom	phylum	class
Bacteroidales	9929	9491	11453	7520	10100	10316	9071	2986	7448	4812	7002	9379	Bacteria	Bacteroidetes	Bacteroidia
Clostridiales	4864	230	3400	4075	5108	3389	1616	509	2066	431	1891	6439	Bacteria	Firmicutes	Clostridia
Lactobacillales	978	503	399	154	425	948	3389	8412	1207	8892	3175	2564	Bacteria	Firmicutes	Bacilli
No_Rank	1508	669	1677	5299	2584	3728	2684	632	2296	2874	1306	2819	-	-	-
Erysipelotrichales	127	271	509	56	104	1549	1452	6695	912	4724	7510	595	Bacteria	Firmicutes	Erysipelotrichia
Campylobacterales	2675	4011	2275	5456	4678	158	764	8	889	0	4	452	Bacteria	Proteobacteria	Epsilonproteobacteria
Verrucomicrobiales	1982	785	2093	0	0	41	3886	2702	7450	0	3	1	Bacteria	Verrucomicrobia	Verrucomicrobiae
Enterobacterales	540	7130	531	28	30	2490	2	2	4	90	49	16	Bacteria	Proteobacteria	Gammaproteobacteria
Desulfovibrionales	399	335	909	469	474	431	45	382	711	1044	1077	212	Bacteria	Proteobacteria	Deltaproteobacteria
Coriobacteriales	2	9	4	1	1	15	335	455	367	437	825	386	Bacteria	Actinobacteria	Coriobacteriia
Bifidobacteriales	3	50	17	1	0	15	111	937	144	71	454	509	Bacteria	Actinobacteria	Actinobacteria
Deferribacterales	800	247	336	97	55	2	54	1	95	0	0	21	Bacteria	Deferribacteres	Deferribacteres
Burkholderiales	26	113	234	8	45	226	96	22	208	64	76	155	Bacteria	Proteobacteria	Betaproteobacteria
Anaeroplasmatales	0	1	1	347	17	442	295	0	0	1	0	34	Bacteria	Tenericutes	Mollicutes
Eggerthellales	1	0	2	17	6	3	28	90	35	285	336	45	Bacteria	Actinobacteria	Coriobacteriia
Veillonellales	0	0	0	9	90	37	6	3	7	71	93	95	Bacteria	Firmicutes	Negativicutes
Kopriimonadales	0	0	4	133	65	14	4	0	10	0	4	0	Bacteria	Proteobacteria	Alphaproteobacteria
Pseudomonadales	1	2	1	106	24	43	0	0	0	0	0	0	Bacteria	Proteobacteria	Gammaproteobacteria
Bacillales	2	2	4	5	10	0	8	4	0	6	4	83	Bacteria	Firmicutes	Bacilli
Acholeplasmatales	0	0	0	68	1	2	3	0	0	0	1	1	Bacteria	Tenericutes	Mollicutes
Pasteurellales	12	0	0	0	32	0	0	0	0	2	2	2	Bacteria	Proteobacteria	Gammaproteobacteria
Corynebacteriales	0	0	0	0	0	0	0	4	0	1	16	25	Bacteria	Actinobacteria	Actinobacteria
Oscillatoriales	0	0	0	0	0	0	0	0	0	25	2	11	Bacteria	Cyanobacteria	No_Rank
Rhodobacterales	0	0	0	0	0	0	0	3	0	12	15	1	Bacteria	Proteobacteria	Alphaproteobacteria
Micrococcales	0	0	0	0	0	0	0	0	0	4	2	2	Bacteria	Actinobacteria	Actinobacteria
Rhizobiales	0	0	0	0	0	0	0	0	0	0	2	1	Bacteria	Proteobacteria	Alphaproteobacteria
Caulobacterales	0	0	0	0	0	0	0	1	0	2	0	0	Bacteria	Proteobacteria	Alphaproteobacteria
Xanthomonadales	0	0	0	0	0	0	0	1	0	1	0	0	Bacteria	Proteobacteria	Gammaproteobacteria
Streptomycetales	0	0	0	0	0	0	0	0	0	0	0	1	Bacteria	Actinobacteria	Actinobacteria
All	23849	23849	23849	23849	23849	23849	23849	23849	23849	23849	23849	23849

## Sheet: family.taxon.Abundance
family	Sham-1	Sham-2	Sham-3	OVX+Vehicle-1	OVX+Vehicle-2	OVX+Vehicle-3	OVX+CGM-1	OVX+CGM-2	OVX+CGM-3	OVX+EGM-1	OVX+EGM-2	OVX+EGM-3	superkingdom	phylum	class	order
No_Rank	5878	3288	7235	9463	6898	8565	10714	8859	8781	11993	14354	11908	-	-	-	-
Lactobacillaceae	972	357	392	129	402	860	3386	8403	1207	8857	3026	2554	Bacteria	Firmicutes	Bacilli	Lactobacillales
Helicobacteraceae	2675	4011	2275	5456	4678	158	764	8	889	0	4	452	Bacteria	Proteobacteria	Epsilonproteobacteria	Campylobacterales
Akkermansiaceae	1982	785	2093	0	0	41	3886	2702	7450	0	3	1	Bacteria	Verrucomicrobia	Verrucomicrobiae	Verrucomicrobiales
Bacteroidaceae	4582	4340	3796	1286	1294	1499	438	3	705	4	28	244	Bacteria	Bacteroidetes	Bacteroidia	Bacteroidales
Prevotellaceae	694	1689	1975	1278	1743	1673	1319	2	704	3	39	1771	Bacteria	Bacteroidetes	Bacteroidia	Bacteroidales
Enterobacteriaceae	540	7130	531	28	30	2490	2	2	4	90	49	16	Bacteria	Proteobacteria	Gammaproteobacteria	Enterobacterales
Porphyromonadaceae	1459	592	1371	732	1172	888	604	35	676	40	216	2006	Bacteria	Bacteroidetes	Bacteroidia	Bacteroidales
Lachnospiraceae	1326	16	1014	1484	1797	742	300	237	236	193	1417	684	Bacteria	Firmicutes	Clostridia	Clostridiales
Rikenellaceae	391	407	222	1051	2837	2554	298	2	195	1	8	254	Bacteria	Bacteroidetes	Bacteroidia	Bacteroidales
Desulfovibrionaceae	373	330	893	464	467	428	42	382	704	1044	1074	206	Bacteria	Proteobacteria	Deltaproteobacteria	Desulfovibrionales
Erysipelotrichaceae	96	141	117	55	101	1231	356	1510	259	493	1460	467	Bacteria	Firmicutes	Erysipelotrichia	Erysipelotrichales
Clostridiaceae	910	86	435	452	532	138	306	108	498	115	141	462	Bacteria	Firmicutes	Clostridia	Clostridiales
Eubacteriaceae	261	25	161	791	1039	1337	35	65	267	3	7	50	Bacteria	Firmicutes	Clostridia	Clostridiales
Atopobiaceae	2	9	4	0	1	14	327	428	354	416	791	383	Bacteria	Actinobacteria	Coriobacteriia	Coriobacteriales
Odoribacteraceae	167	41	64	190	271	148	282	0	183	1	1	1102	Bacteria	Bacteroidetes	Bacteroidia	Bacteroidales
Bifidobacteriaceae	3	50	17	1	0	15	111	937	144	71	454	509	Bacteria	Actinobacteria	Actinobacteria	Bifidobacteriales
Ruminococcaceae	453	40	541	185	208	129	30	1	137	0	7	246	Bacteria	Firmicutes	Clostridia	Clostridiales
Deferribacteraceae	800	247	336	97	55	2	54	1	95	0	0	21	Bacteria	Deferribacteres	Deferribacteres	Deferribacterales
Sutterellaceae	26	113	234	8	45	225	96	18	207	44	59	155	Bacteria	Proteobacteria	Betaproteobacteria	Burkholderiales
Anaeroplasmataceae	0	1	1	347	17	442	295	0	0	1	0	34	Bacteria	Tenericutes	Mollicutes	Anaeroplasmatales
Eggerthellaceae	1	0	2	17	6	3	28	90	35	285	336	45	Bacteria	Actinobacteria	Coriobacteriia	Eggerthellales
Oscillospiraceae	233	1	126	59	12	9	7	0	87	1	2	63	Bacteria	Firmicutes	Clostridia	Clostridiales
Veillonellaceae	0	0	0	9	90	37	6	3	7	71	93	95	Bacteria	Firmicutes	Negativicutes	Veillonellales
Peptostreptococcaceae	1	0	0	0	9	66	150	5	2	22	39	0	Bacteria	Firmicutes	Clostridia	Clostridiales
Streptococcaceae	4	11	7	3	3	75	3	9	0	27	122	8	Bacteria	Firmicutes	Bacilli	Lactobacillales
Kopriimonadaceae	0	0	4	133	65	14	4	0	10	0	4	0	Bacteria	Proteobacteria	Alphaproteobacteria	Kopriimonadales
Enterococcaceae	2	135	0	22	20	13	0	0	0	8	27	0	Bacteria	Firmicutes	Bacilli	Lactobacillales
Moraxellaceae	1	2	1	106	24	43	0	0	0	0	0	0	Bacteria	Proteobacteria	Gammaproteobacteria	Pseudomonadales
Staphylococcaceae	2	2	2	0	1	0	0	3	0	2	4	79	Bacteria	Firmicutes	Bacilli	Bacillales
Coriobacteriaceae	0	0	0	1	0	1	6	22	12	18	30	0	Bacteria	Actinobacteria	Coriobacteriia	Coriobacteriales
Pasteurellaceae	12	0	0	0	32	0	0	0	0	2	2	2	Bacteria	Proteobacteria	Gammaproteobacteria	Pasteurellales
Corynebacteriaceae	0	0	0	0	0	0	0	4	0	1	16	25	Bacteria	Actinobacteria	Actinobacteria	Corynebacteriales
Burkholderiaceae	0	0	0	0	0	1	0	2	1	15	13	0	Bacteria	Proteobacteria	Betaproteobacteria	Burkholderiales
Rhodobacteraceae	0	0	0	0	0	0	0	3	0	12	15	1	Bacteria	Proteobacteria	Alphaproteobacteria	Rhodobacterales
Clostridiales_Family_XIII._Incertae_Sedis	3	0	0	1	0	8	0	0	0	0	0	0	Bacteria	Firmicutes	Clostridia	Clostridiales
Comamonadaceae	0	0	0	0	0	0	0	2	0	5	4	0	Bacteria	Proteobacteria	Betaproteobacteria	Burkholderiales
Microbacteriaceae	0	0	0	0	0	0	0	0	0	4	2	2	Bacteria	Actinobacteria	Actinobacteria	Micrococcales
Bacillaceae	0	0	0	1	0	0	0	1	0	4	0	0	Bacteria	Firmicutes	Bacilli	Bacillales
Caulobacteraceae	0	0	0	0	0	0	0	1	0	2	0	0	Bacteria	Proteobacteria	Alphaproteobacteria	Caulobacterales
Rhodanobacteraceae	0	0	0	0	0	0	0	1	0	1	0	0	Bacteria	Proteobacteria	Gammaproteobacteria	Xanthomonadales
Aerococcaceae	0	0	0	0	0	0	0	0	0	0	0	2	Bacteria	Firmicutes	Bacilli	Lactobacillales
Aurantimonadaceae	0	0	0	0	0	0	0	0	0	0	0	1	Bacteria	Proteobacteria	Alphaproteobacteria	Rhizobiales
Phyllobacteriaceae	0	0	0	0	0	0	0	0	0	0	1	0	Bacteria	Proteobacteria	Alphaproteobacteria	Rhizobiales
Bradyrhizobiaceae	0	0	0	0	0	0	0	0	0	0	1	0	Bacteria	Proteobacteria	Alphaproteobacteria	Rhizobiales
Streptomycetaceae	0	0	0	0	0	0	0	0	0	0	0	1	Bacteria	Actinobacteria	Actinobacteria	Streptomycetales
All	23849	23849	23849	23849	23849	23849	23849	23849	23849	23849	23849	23849

## Sheet: genus.taxon.Abundance
c	Sham-1	Sham-2	Sham-3	OVX+Vehicle-1	OVX+Vehicle-2	OVX+Vehicle-3	OVX+CGM-1	OVX+CGM-2	OVX+CGM-3	OVX+EGM-1	OVX+EGM-2	OVX+EGM-3	superkingdom	phylum	class	order	family
No_Rank	9142	5386	11726	12885	11195	11663	12774	9140	10867	12246	16066	16540	-	-	-	-	-
Lactobacillus	972	357	392	129	402	860	3386	8403	1207	8857	3026	2554	Bacteria	Firmicutes	Bacilli	Lactobacillales	Lactobacillaceae
Helicobacter	2675	4011	2275	5456	4678	158	764	8	889	0	4	452	Bacteria	Proteobacteria	Epsilonproteobacteria	Campylobacterales	Helicobacteraceae
Akkermansia	1982	785	2093	0	0	41	3886	2702	7450	0	3	1	Bacteria	Verrucomicrobia	Verrucomicrobiae	Verrucomicrobiales	Akkermansiaceae
Bacteroides	4582	4340	3796	1286	1294	1499	438	3	705	4	28	244	Bacteria	Bacteroidetes	Bacteroidia	Bacteroidales	Bacteroidaceae
Escherichia	540	7130	531	28	30	2490	2	2	4	90	49	16	Bacteria	Proteobacteria	Gammaproteobacteria	Enterobacterales	Enterobacteriaceae
Alistipes	299	407	215	966	2812	2547	268	2	188	1	8	252	Bacteria	Bacteroidetes	Bacteroidia	Bacteroidales	Rikenellaceae
Parabacteroides	698	543	1071	425	423	443	170	2	193	1	24	120	Bacteria	Bacteroidetes	Bacteroidia	Bacteroidales	Porphyromonadaceae
Clostridium	910	86	433	439	441	129	288	107	497	115	141	462	Bacteria	Firmicutes	Clostridia	Clostridiales	Clostridiaceae
Eubacterium	261	25	161	790	1039	1337	35	65	267	3	3	49	Bacteria	Firmicutes	Clostridia	Clostridiales	Eubacteriaceae
Desulfovibrio	74	36	33	60	34	15	37	381	119	1043	1074	150	Bacteria	Proteobacteria	Deltaproteobacteria	Desulfovibrionales	Desulfovibrionaceae
Olsenella	2	9	4	0	1	14	327	428	354	416	791	383	Bacteria	Actinobacteria	Coriobacteriia	Coriobacteriales	Atopobiaceae
Bifidobacterium	3	50	17	1	0	15	111	937	144	71	454	509	Bacteria	Actinobacteria	Actinobacteria	Bifidobacteriales	Bifidobacteriaceae
Odoribacter	149	0	24	174	248	144	281	0	173	1	1	1102	Bacteria	Bacteroidetes	Bacteroidia	Bacteroidales	Odoribacteraceae
Allobaculum	0	0	0	0	0	1	46	1417	196	19	118	49	Bacteria	Firmicutes	Erysipelotrichia	Erysipelotrichales	Erysipelotrichaceae
Mucispirillum	800	247	336	97	55	2	54	1	95	0	0	21	Bacteria	Deferribacteres	Deferribacteres	Deferribacterales	Deferribacteraceae
Faecalibaculum	3	47	18	1	1	25	8	72	6	260	1055	65	Bacteria	Firmicutes	Erysipelotrichia	Erysipelotrichales	Erysipelotrichaceae
Turicibacter	0	0	2	0	31	778	254	9	9	141	18	5	Bacteria	Firmicutes	Erysipelotrichia	Erysipelotrichales	Erysipelotrichaceae
Paraprevotella	7	0	22	117	400	398	48	0	19	0	0	137	Bacteria	Bacteroidetes	Bacteroidia	Bacteroidales	Prevotellaceae
Anaeroplasma	0	1	1	347	17	442	295	0	0	1	0	34	Bacteria	Tenericutes	Mollicutes	Anaeroplasmatales	Anaeroplasmataceae
Enterorhabdus	1	0	2	17	6	3	28	90	35	285	336	45	Bacteria	Actinobacteria	Coriobacteriia	Eggerthellales	Eggerthellaceae
Oscillibacter	233	1	126	59	12	9	7	0	87	1	2	63	Bacteria	Firmicutes	Clostridia	Clostridiales	Oscillospiraceae
Erysipelatoclostridium	85	91	91	0	5	223	13	12	40	1	36	2	Bacteria	Firmicutes	Erysipelotrichia	Erysipelotrichales	Erysipelotrichaceae
Parasutterella	22	49	115	0	0	3	46	11	161	30	18	111	Bacteria	Proteobacteria	Betaproteobacteria	Burkholderiales	Sutterellaceae
Candidatus_Stoquefichus	4	1	5	6	11	136	25	0	0	47	196	100	Bacteria	Firmicutes	Erysipelotrichia	Erysipelotrichales	Erysipelotrichaceae
Ruminiclostridium	155	2	49	50	70	5	22	0	69	0	0	79	Bacteria	Firmicutes	Clostridia	Clostridiales	Ruminococcaceae
Anaerotruncus	77	33	160	65	98	12	0	0	0	0	0	0	Bacteria	Firmicutes	Clostridia	Clostridiales	Ruminococcaceae
Veillonella	0	0	0	9	90	37	6	3	7	71	92	95	Bacteria	Firmicutes	Negativicutes	Veillonellales	Veillonellaceae
Romboutsia	1	0	0	0	9	66	150	5	2	22	39	0	Bacteria	Firmicutes	Clostridia	Clostridiales	Peptostreptococcaceae
Streptococcus	2	9	6	3	3	72	3	9	0	25	122	8	Bacteria	Firmicutes	Bacilli	Lactobacillales	Streptococcaceae
Rikenella	92	0	7	85	25	7	30	0	7	0	0	2	Bacteria	Bacteroidetes	Bacteroidia	Bacteroidales	Rikenellaceae
Kopriimonas	0	0	4	133	65	14	4	0	10	0	4	0	Bacteria	Proteobacteria	Alphaproteobacteria	Kopriimonadales	Kopriimonadaceae
Enterococcus	2	135	0	22	20	13	0	0	0	8	27	0	Bacteria	Firmicutes	Bacilli	Lactobacillales	Enterococcaceae
Acinetobacter	1	2	1	106	24	43	0	0	0	0	0	0	Bacteria	Proteobacteria	Gammaproteobacteria	Pseudomonadales	Moraxellaceae
Barnesiella	5	19	18	5	43	75	1	0	2	0	1	4	Bacteria	Bacteroidetes	Bacteroidia	Bacteroidales	Porphyromonadaceae
Ruminococcus	2	1	26	5	16	88	5	0	6	0	1	13	Bacteria	Firmicutes	Clostridia	Clostridiales	Ruminococcaceae
Butyricimonas	18	41	40	16	23	4	1	0	10	0	0	0	Bacteria	Bacteroidetes	Bacteroidia	Bacteroidales	Odoribacteraceae
Tyzzerella	23	1	31	18	5	4	1	0	10	0	0	43	Bacteria	Firmicutes	Clostridia	Clostridiales	Lachnospiraceae
Candidatus_Arthromitus	0	0	2	13	91	9	18	1	1	0	0	0	Bacteria	Firmicutes	Clostridia	Clostridiales	Clostridiaceae
Prevotella	0	0	1	1	84	4	0	0	0	0	0	2	Bacteria	Bacteroidetes	Bacteroidia	Bacteroidales	Prevotellaceae
Parvibacter	0	0	0	1	0	1	6	22	12	18	30	0	Bacteria	Actinobacteria	Coriobacteriia	Coriobacteriales	Coriobacteriaceae
Staphylococcus	2	2	2	0	1	0	0	2	0	2	3	60	Bacteria	Firmicutes	Bacilli	Bacillales	Staphylococcaceae
Blautia	6	0	9	10	2	1	1	1	6	1	19	9	Bacteria	Firmicutes	Clostridia	Clostridiales	Lachnospiraceae
Corynebacterium	0	0	0	0	0	0	0	4	0	1	16	25	Bacteria	Actinobacteria	Actinobacteria	Corynebacteriales	Corynebacteriaceae
Pasteurella	12	0	0	0	32	0	0	0	0	1	0	1	Bacteria	Proteobacteria	Gammaproteobacteria	Pasteurellales	Pasteurellaceae
Trichodesmium	0	0	0	0	0	0	0	0	0	25	2	11	Bacteria	Cyanobacteria	No_Rank	Oscillatoriales	No_Rank
Paracoccus	0	0	0	0	0	0	0	3	0	12	15	1	Bacteria	Proteobacteria	Alphaproteobacteria	Rhodobacterales	Rhodobacteraceae
Ralstonia	0	0	0	0	0	1	0	2	1	13	11	0	Bacteria	Proteobacteria	Betaproteobacteria	Burkholderiales	Burkholderiaceae
Dehalobacterium	0	0	2	4	9	0	8	0	0	0	0	4	Bacteria	Firmicutes	Bacilli	Bacillales	No_Rank
Subdoligranulum	1	0	0	17	4	0	0	0	1	0	1	0	Bacteria	Firmicutes	Clostridia	Clostridiales	Ruminococcaceae
Jeotgalicoccus	0	0	0	0	0	0	0	1	0	0	0	19	Bacteria	Firmicutes	Bacilli	Bacillales	Staphylococcaceae
Anaerovorax	3	0	0	1	0	8	0	0	0	0	0	0	Bacteria	Firmicutes	Clostridia	Clostridiales	Clostridiales_Family_XIII._Incertae_Sedis
Lactococcus	2	2	1	0	0	3	0	0	0	2	0	0	Bacteria	Firmicutes	Bacilli	Lactobacillales	Streptococcaceae
Anaerostipes	1	0	0	0	0	7	1	0	0	0	0	0	Bacteria	Firmicutes	Clostridia	Clostridiales	Lachnospiraceae
Microbacterium	0	0	0	0	0	0	0	0	0	4	2	1	Bacteria	Actinobacteria	Actinobacteria	Micrococcales	Microbacteriaceae
Anaerofustis	0	0	0	1	0	0	0	0	0	0	4	1	Bacteria	Firmicutes	Clostridia	Clostridiales	Eubacteriaceae
Bacillus	0	0	0	1	0	0	0	1	0	4	0	0	Bacteria	Firmicutes	Bacilli	Bacillales	Bacillaceae
Paraburkholderia	0	0	0	0	0	0	0	0	0	2	2	0	Bacteria	Proteobacteria	Betaproteobacteria	Burkholderiales	Burkholderiaceae
Muribacter	0	0	0	0	0	0	0	0	0	1	2	1	Bacteria	Proteobacteria	Gammaproteobacteria	Pasteurellales	Pasteurellaceae
Brevundimonas	0	0	0	0	0	0	0	1	0	2	0	0	Bacteria	Proteobacteria	Alphaproteobacteria	Caulobacterales	Caulobacteraceae
Pelomonas	0	0	0	0	0	0	0	1	0	1	1	0	Bacteria	Proteobacteria	Betaproteobacteria	Burkholderiales	Comamonadaceae
Flavonifractor	0	0	1	0	0	0	1	0	0	0	0	0	Bacteria	Firmicutes	Clostridia	Clostridiales	No_Rank
Dyella	0	0	0	0	0	0	0	1	0	1	0	0	Bacteria	Proteobacteria	Gammaproteobacteria	Xanthomonadales	Rhodanobacteraceae
Aerococcus	0	0	0	0	0	0	0	0	0	0	0	2	Bacteria	Firmicutes	Bacilli	Lactobacillales	Aerococcaceae
Faecalibacterium	0	0	0	0	0	0	0	0	0	0	1	0	Bacteria	Firmicutes	Clostridia	Clostridiales	Ruminococcaceae
Dialister	0	0	0	0	0	0	0	0	0	0	1	0	Bacteria	Firmicutes	Negativicutes	Veillonellales	Veillonellaceae
Bradyrhizobium	0	0	0	0	0	0	0	0	0	0	1	0	Bacteria	Proteobacteria	Alphaproteobacteria	Rhizobiales	Bradyrhizobiaceae
Leucobacter	0	0	0	0	0	0	0	0	0	0	0	1	Bacteria	Actinobacteria	Actinobacteria	Micrococcales	Microbacteriaceae
Streptomyces	0	0	0	0	0	0	0	0	0	0	0	1	Bacteria	Actinobacteria	Actinobacteria	Streptomycetales	Streptomycetaceae
Macrococcus	0	0	0	0	0	0	0	0	0	0	1	0	Bacteria	Firmicutes	Bacilli	Bacillales	Staphylococcaceae
All	23849	23849	23849	23849	23849	23849	23849	23849	23849	23849	23849	23849

## Sheet: species.taxon.Abundance
species	Sham-1	Sham-2	Sham-3	OVX+Vehicle-1	OVX+Vehicle-2	OVX+Vehicle-3	OVX+CGM-1	OVX+CGM-2	OVX+CGM-3	OVX+EGM-1	OVX+EGM-2	OVX+EGM-3	superkingdom	phylum	class	order	family	genus
No_Rank	11446	8562	11885	11071	14600	10042	9779	7398	8200	9475	11997	18103	-	-	-	-	-	-
uncultured_Bacteroidales_bacterium	1373	1328	2322	1733	1474	2298	5021	1685	3070	1140	516	1436	Bacteria	Bacteroidetes	Bacteroidia	Bacteroidales	No_Rank	No_Rank
Akkermansia_muciniphila	1982	785	2093	0	0	41	3886	2702	7450	0	3	1	Bacteria	Verrucomicrobia	Verrucomicrobiae	Verrucomicrobiales	Akkermansiaceae	Akkermansia
uncultured_Erysipelotrichales_bacterium	17	120	281	1	3	318	1096	5185	653	4231	6050	128	Bacteria	Firmicutes	Erysipelotrichia	Erysipelotrichales	No_Rank	No_Rank
Lactobacillus_animalis	134	64	117	106	353	465	319	1573	537	7832	2656	557	Bacteria	Firmicutes	Bacilli	Lactobacillales	Lactobacillaceae	Lactobacillus
Escherichia_coli	540	7130	531	28	30	2490	2	2	4	90	49	16	Bacteria	Proteobacteria	Gammaproteobacteria	Enterobacterales	Enterobacteriaceae	Escherichia
Bacteroides_acidifaciens	2576	2033	2936	505	510	1297	175	1	468	0	17	110	Bacteria	Bacteroidetes	Bacteroidia	Bacteroidales	Bacteroidaceae	Bacteroides
Helicobacter_ganmani	523	3	96	5211	731	32	22	2	392	0	1	296	Bacteria	Proteobacteria	Epsilonproteobacteria	Campylobacterales	Helicobacteraceae	Helicobacter
Bacteroides_massiliensis	1809	2283	564	451	493	40	43	1	132	1	0	24	Bacteria	Bacteroidetes	Bacteroidia	Bacteroidales	Bacteroidaceae	Bacteroides
Lactobacillus_reuteri	156	103	60	8	8	89	858	2162	145	107	77	474	Bacteria	Firmicutes	Bacilli	Lactobacillales	Lactobacillaceae	Lactobacillus
Eubacterium_coprostanoligenes	204	25	127	785	986	1325	35	0	0	1	0	48	Bacteria	Firmicutes	Clostridia	Clostridiales	Eubacteriaceae	Eubacterium
TM7_phylum_sp._oral_clone_CW040	23	3	7	723	195	513	387	195	332	69	143	79	Bacteria	Candidatus_Saccharibacteria	No_Rank	No_Rank	No_Rank	No_Rank
Parabacteroides_distasonis	205	294	729	189	324	355	106	1	165	1	18	49	Bacteria	Bacteroidetes	Bacteroidia	Bacteroidales	Porphyromonadaceae	Parabacteroides
Alistipes_finegoldii	10	24	33	346	1104	847	1	0	8	1	0	3	Bacteria	Bacteroidetes	Bacteroidia	Bacteroidales	Rikenellaceae	Alistipes
Bifidobacterium_pseudolongum	3	50	17	1	0	15	111	937	144	71	454	509	Bacteria	Actinobacteria	Actinobacteria	Bifidobacteriales	Bifidobacteriaceae	Bifidobacterium
Gram-negative_bacterium_cTPY-13	103	2	242	95	57	522	78	7	332	57	69	333	Bacteria	No_Rank	No_Rank	No_Rank	No_Rank	No_Rank
uncultured_Allobaculum_sp.	0	0	0	0	0	1	46	1417	196	19	118	49	Bacteria	Firmicutes	Erysipelotrichia	Erysipelotrichales	Erysipelotrichaceae	Allobaculum
Mucispirillum_schaedleri	800	247	336	97	55	2	54	1	95	0	0	21	Bacteria	Deferribacteres	Deferribacteres	Deferribacterales	Deferribacteraceae	Mucispirillum
Faecalibaculum_rodentium	3	47	18	1	1	25	8	72	6	260	1055	65	Bacteria	Firmicutes	Erysipelotrichia	Erysipelotrichales	Erysipelotrichaceae	Faecalibaculum
Turicibacter_sp._LA61	0	0	2	0	31	778	254	8	9	141	18	5	Bacteria	Firmicutes	Erysipelotrichia	Erysipelotrichales	Erysipelotrichaceae	Turicibacter
Paraprevotella_clara	7	0	22	117	400	398	48	0	19	0	0	137	Bacteria	Bacteroidetes	Bacteroidia	Bacteroidales	Prevotellaceae	Paraprevotella
uncultured_Anaeroplasma_sp.	0	1	1	347	17	442	295	0	0	1	0	34	Bacteria	Tenericutes	Mollicutes	Anaeroplasmatales	Anaeroplasmataceae	Anaeroplasma
Lachnospiraceae_bacterium_DW17	68	0	35	238	300	91	142	6	32	1	9	61	Bacteria	Firmicutes	Clostridia	Clostridiales	Lachnospiraceae	No_Rank
Clostridiales_bacterium_CIEAF_020	9	0	22	317	355	75	128	1	8	0	10	23	Bacteria	Firmicutes	Clostridia	Clostridiales	No_Rank	No_Rank
Lactobacillus_intestinalis	0	2	0	1	0	65	145	248	71	62	104	157	Bacteria	Firmicutes	Bacilli	Lactobacillales	Lactobacillaceae	Lactobacillus
Firmicutes_bacterium_ASF500	228	4	84	107	75	34	25	1	148	2	9	129	Bacteria	Firmicutes	No_Rank	No_Rank	No_Rank	No_Rank
Helicobacter_hepaticus	209	1	14	0	157	1	126	1	102	0	3	8	Bacteria	Proteobacteria	Epsilonproteobacteria	Campylobacterales	Helicobacteraceae	Helicobacter
Oscillibacter_sp._1-3	233	1	126	59	12	9	7	0	87	1	2	63	Bacteria	Firmicutes	Clostridia	Clostridiales	Oscillospiraceae	Oscillibacter
[Clostridium]_cocleatum	85	91	91	0	5	223	13	12	39	1	36	2	Bacteria	Firmicutes	Erysipelotrichia	Erysipelotrichales	Erysipelotrichaceae	Erysipelatoclostridium
Clostridium_sp._ASF502	161	4	59	26	52	14	31	55	116	7	21	52	Bacteria	Firmicutes	Clostridia	Clostridiales	Clostridiaceae	Clostridium
Lachnospiraceae_bacterium_A2	0	0	0	1	484	112	0	0	0	0	0	0	Bacteria	Firmicutes	Clostridia	Clostridiales	Lachnospiraceae	No_Rank
Parasutterella_excrementihominis	22	49	115	0	0	3	46	11	161	30	18	111	Bacteria	Proteobacteria	Betaproteobacteria	Burkholderiales	Sutterellaceae	Parasutterella
Eubacterium_plexicaudatum	56	0	34	2	47	11	0	65	267	0	0	0	Bacteria	Firmicutes	Clostridia	Clostridiales	Eubacteriaceae	Eubacterium
[Eubacterium]_dolichum	1	2	0	31	48	57	0	0	1	25	36	246	Bacteria	Firmicutes	Erysipelotrichia	Erysipelotrichales	Erysipelotrichaceae	No_Rank
Neglecta_timonensis	24	0	13	25	54	51	163	9	29	1	16	29	Bacteria	Firmicutes	Clostridia	Clostridiales	Clostridiaceae	Clostridium
Clostridium_sp._ASF356	176	75	24	16	27	20	0	0	0	0	0	52	Bacteria	Firmicutes	Clostridia	Clostridiales	Clostridiaceae	Clostridium
Parabacteroides_goldsteinii	28	239	80	11	4	15	1	0	5	0	1	4	Bacteria	Bacteroidetes	Bacteroidia	Bacteroidales	Porphyromonadaceae	Parabacteroides
[Clostridium]_leptum	138	1	36	38	59	2	6	0	49	0	0	27	Bacteria	Firmicutes	Clostridia	Clostridiales	Ruminococcaceae	Ruminiclostridium
Anaerotruncus_sp._G3_2012_	47	16	122	62	95	11	0	0	0	0	0	0	Bacteria	Firmicutes	Clostridia	Clostridiales	Ruminococcaceae	Anaerotruncus
uncultured_Romboutsia_sp.	1	0	0	0	9	66	150	5	2	22	39	0	Bacteria	Firmicutes	Clostridia	Clostridiales	Peptostreptococcaceae	Romboutsia
Clostridium_sp._ND2	0	0	0	0	57	0	4	38	1	104	71	0	Bacteria	Firmicutes	Clostridia	Clostridiales	Clostridiaceae	Clostridium
Rikenella_microfusus	92	0	7	85	25	7	30	0	7	0	0	2	Bacteria	Bacteroidetes	Bacteroidia	Bacteroidales	Rikenellaceae	Rikenella
Lachnospiraceae_bacterium_COE1	67	0	119	18	40	0	4	0	3	0	0	0	Bacteria	Firmicutes	Clostridia	Clostridiales	Lachnospiraceae	No_Rank
Helicobacter_bilis	0	1	1	245	0	0	0	0	0	0	0	0	Bacteria	Proteobacteria	Epsilonproteobacteria	Campylobacterales	Helicobacteraceae	Helicobacter
uncultured_rumen_bacterium_4C28d-15	1	0	1	10	0	41	0	1	132	0	0	61	Bacteria	No_Rank	No_Rank	No_Rank	No_Rank	No_Rank
Clostridium_sp._Culture-41	16	1	141	11	23	6	16	0	14	0	1	9	Bacteria	Firmicutes	Clostridia	Clostridiales	Clostridiaceae	Clostridium
uncultured_Kopriimonas_sp.	0	0	4	133	65	14	4	0	10	0	4	0	Bacteria	Proteobacteria	Alphaproteobacteria	Kopriimonadales	Kopriimonadaceae	Kopriimonas
Desulfovibrio_sp._ABHU2SB	45	8	2	54	27	12	0	1	15	0	18	46	Bacteria	Proteobacteria	Deltaproteobacteria	Desulfovibrionales	Desulfovibrionaceae	Desulfovibrio
Enterococcus_faecium	2	135	0	22	20	13	0	0	0	8	27	0	Bacteria	Firmicutes	Bacilli	Lactobacillales	Enterococcaceae	Enterococcus
Clostridium_sp._Clone-17	11	1	27	11	19	2	13	1	38	1	6	56	Bacteria	Firmicutes	Clostridia	Clostridiales	Clostridiaceae	Clostridium
Acinetobacter_sp._CAG:196	1	0	1	106	24	43	0	0	0	0	0	0	Bacteria	Proteobacteria	Gammaproteobacteria	Pseudomonadales	Moraxellaceae	Acinetobacter
uncultured_Barnesiella_sp.	5	19	18	5	43	75	1	0	2	0	1	4	Bacteria	Bacteroidetes	Bacteroidia	Bacteroidales	Porphyromonadaceae	Barnesiella
Turicimonas_muris	0	0	0	3	11	155	0	0	0	0	0	0	Bacteria	Proteobacteria	Betaproteobacteria	Burkholderiales	Sutterellaceae	No_Rank
Clostridium_sp._Culture_Jar-8	25	0	18	16	49	7	2	0	15	1	8	27	Bacteria	Firmicutes	Clostridia	Clostridiales	Clostridiaceae	Clostridium
Lachnospiraceae_bacterium_DW8	12	0	43	6	24	15	3	1	9	1	3	20	Bacteria	Firmicutes	Clostridia	Clostridiales	Lachnospiraceae	No_Rank
Candidatus_Arthromitus_sp._SFB-mouse	0	0	2	13	91	9	18	1	1	0	0	0	Bacteria	Firmicutes	Clostridia	Clostridiales	Clostridiaceae	Candidatus_Arthromitus
Lachnospiraceae_bacterium_A4	14	0	54	9	27	5	0	0	0	0	0	1	Bacteria	Firmicutes	Clostridia	Clostridiales	Lachnospiraceae	No_Rank
Lachnospiraceae_bacterium_610	65	0	9	7	13	4	0	0	1	0	0	10	Bacteria	Firmicutes	Clostridia	Clostridiales	Lachnospiraceae	No_Rank
Butyricimonas_virosa	9	34	29	13	14	3	0	0	6	0	0	0	Bacteria	Bacteroidetes	Bacteroidia	Bacteroidales	Odoribacteraceae	Butyricimonas
Clostridiales_bacterium_enrichment_culture_clone_06-1235251-76	0	0	0	10	21	1	59	0	4	0	0	2	Bacteria	Firmicutes	Clostridia	Clostridiales	No_Rank	No_Rank
Parvibacter_caecicola	0	0	0	1	0	1	6	22	12	18	30	0	Bacteria	Actinobacteria	Coriobacteriia	Coriobacteriales	Coriobacteriaceae	Parvibacter
uncultured_Bacteroidetes_bacterium	0	0	1	46	12	0	22	0	7	0	0	0	Bacteria	Bacteroidetes	No_Rank	No_Rank	No_Rank	No_Rank
unidentified_rumen_bacterium_RFN71	12	0	5	4	1	2	30	0	11	1	5	12	Bacteria	No_Rank	No_Rank	No_Rank	No_Rank	No_Rank
uncultured_rumen_bacterium_4C28d-18	0	0	0	72	0	10	0	0	0	0	0	0	Bacteria	No_Rank	No_Rank	No_Rank	No_Rank	No_Rank
Ruminococcus_sp._Marseille-P2780	2	1	25	5	16	9	5	0	6	0	0	11	Bacteria	Firmicutes	Clostridia	Clostridiales	Ruminococcaceae	Ruminococcus
Ruminococcus_flavefaciens	0	0	1	0	0	79	0	0	0	0	0	0	Bacteria	Firmicutes	Clostridia	Clostridiales	Ruminococcaceae	Ruminococcus
Acholeplasmatales_bacterium_canine_oral_taxon_316	0	0	0	68	1	2	3	0	0	0	1	1	Bacteria	Tenericutes	Mollicutes	Acholeplasmatales	No_Rank	No_Rank
Staphylococcus_lentus	2	2	2	0	0	0	0	1	0	1	3	58	Bacteria	Firmicutes	Bacilli	Bacillales	Staphylococcaceae	Staphylococcus
Streptococcus_salivarius	0	0	0	0	0	63	0	3	0	0	0	0	Bacteria	Firmicutes	Bacilli	Lactobacillales	Streptococcaceae	Streptococcus
uncultured_Lachnospiraceae_bacterium	0	0	0	56	0	5	0	0	0	0	0	0	Bacteria	Firmicutes	Clostridia	Clostridiales	Lachnospiraceae	No_Rank
Clostridium_sp._Culture-54	5	0	5	1	11	12	2	0	0	0	4	18	Bacteria	Firmicutes	Clostridia	Clostridiales	Clostridiaceae	Clostridium
Clostridium_sp._Culture-27	7	0	3	1	0	1	0	0	18	0	1	16	Bacteria	Firmicutes	Clostridia	Clostridiales	Clostridiaceae	Clostridium
Rodentibacter_pneumotropicus	12	0	0	0	32	0	0	0	0	1	0	1	Bacteria	Proteobacteria	Gammaproteobacteria	Pasteurellales	Pasteurellaceae	Pasteurella
Butyricimonas_synergistica	9	7	11	3	9	1	1	0	4	0	0	0	Bacteria	Bacteroidetes	Bacteroidia	Bacteroidales	Odoribacteraceae	Butyricimonas
Blautia_coccoides	6	0	9	9	2	0	1	0	6	0	1	9	Bacteria	Firmicutes	Clostridia	Clostridiales	Lachnospiraceae	Blautia
Alistipes_indistinctus	2	20	5	1	0	8	0	0	7	0	0	0	Bacteria	Bacteroidetes	Bacteroidia	Bacteroidales	Rikenellaceae	Alistipes
uncultured_Trichodesmium_sp.	0	0	0	0	0	0	0	0	0	25	2	11	Bacteria	Cyanobacteria	No_Rank	Oscillatoriales	No_Rank	Trichodesmium
uncultured_Erysipelotrichia_bacterium	2	0	0	3	0	1	1	0	0	0	23	7	Bacteria	Firmicutes	Erysipelotrichia	No_Rank	No_Rank	No_Rank
Streptococcus_azizii	2	9	1	0	0	1	0	0	0	1	23	0	Bacteria	Firmicutes	Bacilli	Lactobacillales	Streptococcaceae	Streptococcus
Bacteroides_uniformis	5	2	13	0	0	4	2	0	5	0	0	1	Bacteria	Bacteroidetes	Bacteroidia	Bacteroidales	Bacteroidaceae	Bacteroides
Paracoccus_yeei	0	0	0	0	0	0	0	3	0	12	15	1	Bacteria	Proteobacteria	Alphaproteobacteria	Rhodobacterales	Rhodobacteraceae	Paracoccus
unidentified_rumen_bacterium_RF39	0	0	0	21	0	9	0	0	0	0	0	0	Bacteria	No_Rank	No_Rank	No_Rank	No_Rank	No_Rank
Lachnospiraceae_bacterium_DW52	0	0	0	0	0	1	0	0	28	0	1	0	Bacteria	Firmicutes	Clostridia	Clostridiales	Lachnospiraceae	No_Rank
Anaerotruncus_colihominis	0	16	13	0	0	0	0	0	0	0	0	0	Bacteria	Firmicutes	Clostridia	Clostridiales	Ruminococcaceae	Anaerotruncus
Subdoligranulum_sp._4_3_54A2FAA	1	0	0	17	4	0	0	0	1	0	1	0	Bacteria	Firmicutes	Clostridia	Clostridiales	Ruminococcaceae	Subdoligranulum
Lachnospiraceae_bacterium_DW67	14	0	0	0	1	2	2	0	4	0	0	1	Bacteria	Firmicutes	Clostridia	Clostridiales	Lachnospiraceae	No_Rank
[Ruminococcus]_gnavus	0	0	0	1	0	1	0	1	0	1	18	0	Bacteria	Firmicutes	Clostridia	Clostridiales	Lachnospiraceae	Blautia
Bacteroides_ovatus	1	1	4	4	4	3	0	0	0	1	1	0	Bacteria	Bacteroidetes	Bacteroidia	Bacteroidales	Bacteroidaceae	Bacteroides
uncultured_Coriobacteriales_bacterium	0	0	0	0	0	0	0	4	1	3	4	3	Bacteria	Actinobacteria	Coriobacteriia	Coriobacteriales	No_Rank	No_Rank
Clostridiales_bacterium_CIEAF_015	1	0	0	3	3	1	0	0	6	0	0	0	Bacteria	Firmicutes	Clostridia	Clostridiales	No_Rank	No_Rank
Corynebacterium_mastitidis	0	0	0	0	0	0	0	3	0	1	6	3	Bacteria	Actinobacteria	Actinobacteria	Corynebacteriales	Corynebacteriaceae	Corynebacterium
Candidatus_Stoquefichus_sp._SB1	0	0	0	0	0	0	1	0	0	0	1	7	Bacteria	Firmicutes	Erysipelotrichia	Erysipelotrichales	Erysipelotrichaceae	Candidatus_Stoquefichus
Firmicutes_bacterium_CAG:822	0	0	0	0	0	0	9	0	0	0	0	0	Bacteria	Firmicutes	No_Rank	No_Rank	No_Rank	No_Rank
Anaerostipes_caccae	1	0	0	0	0	6	1	0	0	0	0	0	Bacteria	Firmicutes	Clostridia	Clostridiales	Lachnospiraceae	Anaerostipes
Bacteroides_vulgatus	0	1	0	0	0	6	1	0	0	0	0	0	Bacteria	Bacteroidetes	Bacteroidia	Bacteroidales	Bacteroidaceae	Bacteroides
Ralstonia_pickettii	0	0	0	0	0	1	0	1	0	3	3	0	Bacteria	Proteobacteria	Betaproteobacteria	Burkholderiales	Burkholderiaceae	Ralstonia
Microbacterium_esteraromaticum	0	0	0	0	0	0	0	0	0	4	2	1	Bacteria	Actinobacteria	Actinobacteria	Micrococcales	Microbacteriaceae	Microbacterium
Anaerofustis_stercorihominis	0	0	0	1	0	0	0	0	0	0	4	1	Bacteria	Firmicutes	Clostridia	Clostridiales	Eubacteriaceae	Anaerofustis
Desulfovibrio_sp._UNSW3caefatS	0	0	0	0	2	3	0	0	0	0	0	0	Bacteria	Proteobacteria	Deltaproteobacteria	Desulfovibrionales	Desulfovibrionaceae	Desulfovibrio
Bacillus_tequilensis	0	0	0	1	0	0	0	0	0	4	0	0	Bacteria	Firmicutes	Bacilli	Bacillales	Bacillaceae	Bacillus
Staphylococcus_succinus	0	0	0	0	1	0	0	1	0	1	0	2	Bacteria	Firmicutes	Bacilli	Bacillales	Staphylococcaceae	Staphylococcus
Bacteroides_caccae	0	0	0	4	0	0	0	0	0	0	0	0	Bacteria	Bacteroidetes	Bacteroidia	Bacteroidales	Bacteroidaceae	Bacteroides
Clostridium_celatum	0	0	0	0	0	4	0	0	0	0	0	0	Bacteria	Firmicutes	Clostridia	Clostridiales	Clostridiaceae	Clostridium
Eubacterium_ventriosum	0	0	0	0	0	0	0	0	0	2	2	0	Bacteria	Firmicutes	Clostridia	Clostridiales	Eubacteriaceae	Eubacterium
Muribacter_muris	0	0	0	0	0	0	0	0	0	1	2	1	Bacteria	Proteobacteria	Gammaproteobacteria	Pasteurellales	Pasteurellaceae	Muribacter
Bittarella_massiliensis	0	0	0	0	1	2	0	0	0	0	0	0	Bacteria	Firmicutes	Clostridia	Clostridiales	Ruminococcaceae	No_Rank
Ruminococcus_sp._5_1_39BFAA	0	0	0	0	0	0	0	0	0	0	1	2	Bacteria	Firmicutes	Clostridia	Clostridiales	Ruminococcaceae	Ruminococcus
Brevundimonas_diminuta	0	0	0	0	0	0	0	1	0	2	0	0	Bacteria	Proteobacteria	Alphaproteobacteria	Caulobacterales	Caulobacteraceae	Brevundimonas
Pelomonas_saccharophila	0	0	0	0	0	0	0	1	0	1	1	0	Bacteria	Proteobacteria	Betaproteobacteria	Burkholderiales	Comamonadaceae	Pelomonas
Flavonifractor_plautii	0	0	1	0	0	0	1	0	0	0	0	0	Bacteria	Firmicutes	Clostridia	Clostridiales	No_Rank	Flavonifractor
Bacteroides_stercoris	0	0	0	1	0	0	0	0	0	0	1	0	Bacteria	Bacteroidetes	Bacteroidia	Bacteroidales	Bacteroidaceae	Bacteroides
Tyzzerella_nexilis	0	0	0	0	0	2	0	0	0	0	0	0	Bacteria	Firmicutes	Clostridia	Clostridiales	Lachnospiraceae	Tyzzerella
[Eubacterium]_rectale	0	0	0	0	0	0	0	0	0	0	2	0	Bacteria	Firmicutes	Clostridia	Clostridiales	Lachnospiraceae	No_Rank
Acinetobacter_junii	0	2	0	0	0	0	0	0	0	0	0	0	Bacteria	Proteobacteria	Gammaproteobacteria	Pseudomonadales	Moraxellaceae	Acinetobacter
uncultured_Dyella_sp.	0	0	0	0	0	0	0	1	0	1	0	0	Bacteria	Proteobacteria	Gammaproteobacteria	Xanthomonadales	Rhodanobacteraceae	Dyella
Aerococcus_viridans	0	0	0	0	0	0	0	0	0	0	0	2	Bacteria	Firmicutes	Bacilli	Lactobacillales	Aerococcaceae	Aerococcus
uncultured_Faecalibacterium_sp.	0	0	0	0	0	0	0	0	0	0	1	0	Bacteria	Firmicutes	Clostridia	Clostridiales	Ruminococcaceae	Faecalibacterium
Anaerostipes_hadrus	0	0	0	0	0	1	0	0	0	0	0	0	Bacteria	Firmicutes	Clostridia	Clostridiales	Lachnospiraceae	Anaerostipes
Turicibacter_sp._H121	0	0	0	0	0	0	0	1	0	0	0	0	Bacteria	Firmicutes	Erysipelotrichia	Erysipelotrichales	Erysipelotrichaceae	Turicibacter
Erysipelatoclostridium_ramosum	0	0	0	0	0	0	0	0	1	0	0	0	Bacteria	Firmicutes	Erysipelotrichia	Erysipelotrichales	Erysipelotrichaceae	Erysipelatoclostridium
Drancourtella_massiliensis	0	0	0	0	0	1	0	0	0	0	0	0	Bacteria	Firmicutes	Clostridia	Clostridiales	Ruminococcaceae	No_Rank
Alistipes_putredinis	0	0	0	0	1	0	0	0	0	0	0	0	Bacteria	Bacteroidetes	Bacteroidia	Bacteroidales	Rikenellaceae	Alistipes
Longicatena_caecimuris	0	0	0	0	0	0	0	0	0	0	1	0	Bacteria	Firmicutes	Clostridia	Clostridiales	Eubacteriaceae	Eubacterium
Bacteroides_fragilis	0	0	0	0	0	0	0	0	0	0	1	0	Bacteria	Bacteroidetes	Bacteroidia	Bacteroidales	Bacteroidaceae	Bacteroides
Dialister_invisus	0	0	0	0	0	0	0	0	0	0	1	0	Bacteria	Firmicutes	Negativicutes	Veillonellales	Veillonellaceae	Dialister
Streptococcus_parasanguinis	0	0	0	0	0	0	0	0	0	0	1	0	Bacteria	Firmicutes	Bacilli	Lactobacillales	Streptococcaceae	Streptococcus
Lactobacillus_mucosae	0	0	0	0	0	0	0	0	0	0	1	0	Bacteria	Firmicutes	Bacilli	Lactobacillales	Lactobacillaceae	Lactobacillus
Bacteroides_coprocola	0	0	0	0	0	0	0	0	0	1	0	0	Bacteria	Bacteroidetes	Bacteroidia	Bacteroidales	Bacteroidaceae	Bacteroides
uncultured_Leucobacter_sp.	0	0	0	0	0	0	0	0	0	0	0	1	Bacteria	Actinobacteria	Actinobacteria	Micrococcales	Microbacteriaceae	Leucobacter
Macrococcus_caseolyticus	0	0	0	0	0	0	0	0	0	0	1	0	Bacteria	Firmicutes	Bacilli	Bacillales	Staphylococcaceae	Macrococcus
All	23849	23849	23849	23849	23849	23849	23849	23849	23849	23849	23849	23849
