# Supplementary material for: Extracellular Vesicles from Child Gut Microbiota Enter into Bone to Preserve Bone Mass and Strength
Source: Adv Sci (Weinh). 2021 Feb 17;8(9):2004831. doi: 10.1002/advs.202004831 (PMC8097336; doi:10.1002/advs.202004831)
Supplement: Supplementary file 3 — Supplemental Table 3 [file ADVS-8-2004831-s001.xlsx]

## Sheet: phylum
	CGM1	CGM2	CGM3	EGM1	EGM2	EGM3	superkingdom
Firmicutes	56501	57289	64368	46664	61910	37921	Bacteria
Bacteroidetes	54290	45918	37912	51690	38458	52037	Bacteria
Actinobacteria	167	2159	8796	12782	2404	20160	Bacteria
Proteobacteria	3342	8598	2429	3415	11756	3958	Bacteria
Verrucomicrobia	115	179	1082	0	74	0	Bacteria
Unassigned	202	39	82	104	34	244	Bacteria
Fusobacteria	30	467	1	0	0	0	Bacteria
Synergistetes	0	0	1	0	9	302	Bacteria
Candidatus_Saccharibacteria	28	19	4	20	30	51	Bacteria
Spirochaetes	0	7	0	0	0	0	Bacteria
Cyanobacteria/Chloroplast	0	0	0	0	0	2	Bacteria
All	114675	114675	114675	114675	114675	114675

## Sheet: class
	CGM1	CGM2	CGM3	EGM1	EGM2	EGM3	superkingdom	phylum
Bacteroidia	54290	45918	37912	51690	38458	52037	Bacteria	Bacteroidetes
Clostridia	50536	51517	60001	39465	49427	17505	Bacteria	Firmicutes
Actinobacteria	167	2159	8796	12782	2404	20160	Bacteria	Actinobacteria
Negativicutes	3874	2484	2988	4962	9884	6372	Bacteria	Firmicutes
Bacilli	1270	1424	178	794	2409	13694	Bacteria	Firmicutes
Gammaproteobacteria	69	6911	637	533	7835	1639	Bacteria	Proteobacteria
Betaproteobacteria	2518	1223	1643	2526	3767	1866	Bacteria	Proteobacteria
Erysipelotrichia	821	1651	1198	1441	182	339	Bacteria	Firmicutes
Deltaproteobacteria	755	414	146	355	151	451	Bacteria	Proteobacteria
Verrucomicrobiae	115	179	1082	0	74	0	Bacteria	Verrucomicrobia
Unassigned	202	59	85	106	45	255	Bacteria	Unassigned
Fusobacteriia	30	467	1	0	0	0	Bacteria	Fusobacteria
No_Rank	28	212	4	20	30	51	-	-
Synergistia	0	0	1	0	9	302	Bacteria	Synergistetes
Epsilonproteobacteria	0	50	3	1	0	2	Bacteria	Proteobacteria
Spirochaetia	0	7	0	0	0	0	Bacteria	Spirochaetes
Chloroplast	0	0	0	0	0	2	Bacteria	Cyanobacteria/Chloroplast
All	114675	114675	114675	114675	114675	114675

## Sheet: order
	CGM1	CGM2	CGM3	EGM1	EGM2	EGM3	superkingdom	phylum	class
Bacteroidales	54290	45918	37912	51690	38458	52037	Bacteria	Bacteroidetes	Bacteroidia
Clostridiales	50536	51517	60001	39465	49427	17505	Bacteria	Firmicutes	Clostridia
Bifidobacteriales	5	1025	7543	12614	2205	19393	Bacteria	Actinobacteria	Actinobacteria
Selenomonadales	3874	2484	2988	4962	9884	6372	Bacteria	Firmicutes	Negativicutes
Lactobacillales	1257	1399	170	768	2370	13687	Bacteria	Firmicutes	Bacilli
Burkholderiales	2518	1223	1641	2526	3767	1866	Bacteria	Proteobacteria	Betaproteobacteria
Enterobacteriales	63	6820	537	475	2838	1636	Bacteria	Proteobacteria	Gammaproteobacteria
Erysipelotrichales	821	1651	1198	1441	182	339	Bacteria	Firmicutes	Erysipelotrichia
Pasteurellales	6	91	100	58	4996	3	Bacteria	Proteobacteria	Gammaproteobacteria
Coriobacteriales	63	457	1212	60	45	722	Bacteria	Actinobacteria	Actinobacteria
Desulfovibrionales	755	414	146	355	151	451	Bacteria	Proteobacteria	Deltaproteobacteria
Verrucomicrobiales	115	179	1082	0	74	0	Bacteria	Verrucomicrobia	Verrucomicrobiae
Actinomycetales	99	677	41	108	154	45	Bacteria	Actinobacteria	Actinobacteria
Unassigned	202	59	85	106	45	255	Bacteria	Unassigned	Unassigned
Fusobacteriales	30	467	1	0	0	0	Bacteria	Fusobacteria	Fusobacteriia
No_Rank	28	212	4	20	30	53	-	-	-
Synergistales	0	0	1	0	9	302	Bacteria	Synergistetes	Synergistia
Bacillales	13	25	8	26	39	7	Bacteria	Firmicutes	Bacilli
Campylobacterales	0	50	3	1	0	2	Bacteria	Proteobacteria	Epsilonproteobacteria
Spirochaetales	0	7	0	0	0	0	Bacteria	Spirochaetes	Spirochaetia
Neisseriales	0	0	2	0	0	0	Bacteria	Proteobacteria	Betaproteobacteria
Aeromonadales	0	0	0	0	1	0	Bacteria	Proteobacteria	Gammaproteobacteria
All	114675	114675	114675	114675	114675	114675

## Sheet: family
	CGM1	CGM2	CGM3	EGM1	EGM2	EGM3	superkingdom	phylum	class	order
Bacteroidaceae	41398	34375	35095	40319	34472	49160	Bacteria	Bacteroidetes	Bacteroidia	Bacteroidales
Lachnospiraceae	39018	22455	27191	20415	33556	4388	Bacteria	Firmicutes	Clostridia	Clostridiales
Ruminococcaceae	8620	22903	31431	18124	15405	12686	Bacteria	Firmicutes	Clostridia	Clostridiales
Bifidobacteriaceae	5	1025	7543	12614	2205	19393	Bacteria	Actinobacteria	Actinobacteria	Bifidobacteriales
Porphyromonadaceae	10028	6398	1192	5228	3977	2344	Bacteria	Bacteroidetes	Bacteroidia	Bacteroidales
Veillonellaceae	24	46	1663	1559	9881	2963	Bacteria	Firmicutes	Negativicutes	Selenomonadales
Rikenellaceae	2863	5054	1258	6143	6	514	Bacteria	Bacteroidetes	Bacteroidia	Bacteroidales
Acidaminococcaceae	3850	2438	1325	3403	3	3409	Bacteria	Firmicutes	Negativicutes	Selenomonadales
Sutterellaceae	2516	1203	1641	2526	3767	1866	Bacteria	Proteobacteria	Betaproteobacteria	Burkholderiales
Lactobacillaceae	0	3	40	20	49	12782	Bacteria	Firmicutes	Bacilli	Lactobacillales
Enterobacteriaceae	63	6820	537	475	2838	1636	Bacteria	Proteobacteria	Gammaproteobacteria	Enterobacteriales
Streptococcaceae	1208	1375	71	718	2207	902	Bacteria	Firmicutes	Bacilli	Lactobacillales
Erysipelotrichaceae	821	1651	1198	1441	182	339	Bacteria	Firmicutes	Erysipelotrichia	Erysipelotrichales
Pasteurellaceae	6	91	100	58	4996	3	Bacteria	Proteobacteria	Gammaproteobacteria	Pasteurellales
No_Rank	32	3400	9	587	30	70	-	-	-	-
Clostridiaceae_1	2838	5	149	2	25	17	Bacteria	Firmicutes	Clostridia	Clostridiales
Unassigned	206	1077	883	131	72	257	Bacteria	Unassigned	Unassigned	Unassigned
Coriobacteriaceae	63	457	1212	60	45	722	Bacteria	Actinobacteria	Actinobacteria	Coriobacteriales
Desulfovibrionaceae	755	414	146	355	151	451	Bacteria	Proteobacteria	Deltaproteobacteria	Desulfovibrionales
Verrucomicrobiaceae	115	179	1082	0	74	0	Bacteria	Verrucomicrobia	Verrucomicrobiae	Verrucomicrobiales
Peptostreptococcaceae	49	88	362	28	414	251	Bacteria	Firmicutes	Clostridia	Clostridiales
Christensenellaceae	0	988	0	41	0	30	Bacteria	Firmicutes	Clostridia	Clostridiales
Actinomycetaceae	76	668	28	82	143	22	Bacteria	Actinobacteria	Actinobacteria	Actinomycetales
Prevotellaceae	0	82	367	0	0	19	Bacteria	Bacteroidetes	Bacteroidia	Bacteroidales
Clostridiales_Incertae_Sedis_XI	1	358	31	2	1	31	Bacteria	Firmicutes	Clostridia	Clostridiales
Eubacteriaceae	3	241	0	87	1	54	Bacteria	Firmicutes	Clostridia	Clostridiales
Leptotrichiaceae	0	370	0	0	0	0	Bacteria	Fusobacteria	Fusobacteriia	Fusobacteriales
Synergistaceae	0	0	1	0	9	302	Bacteria	Synergistetes	Synergistia	Synergistales
Peptoniphilaceae	0	130	34	0	0	15	Bacteria	Firmicutes	Clostridia	Clostridiales
Catabacteriaceae	0	1	1	143	0	11	Bacteria	Firmicutes	Clostridia	Clostridiales
Leuconostocaceae	34	0	50	6	51	3	Bacteria	Firmicutes	Bacilli	Lactobacillales
Clostridiales_Incertae_Sedis_XIII	4	86	1	34	1	4	Bacteria	Firmicutes	Clostridia	Clostridiales
Fusobacteriaceae	30	97	1	0	0	0	Bacteria	Fusobacteria	Fusobacteriia	Fusobacteriales
Bacillales_Incertae_Sedis_XI	11	24	7	25	38	1	Bacteria	Firmicutes	Bacilli	Bacillales
Aerococcaceae	1	12	6	13	37	0	Bacteria	Firmicutes	Bacilli	Lactobacillales
Peptococcaceae_1	0	66	0	0	0	0	Bacteria	Firmicutes	Clostridia	Clostridiales
Propionibacteriaceae	13	2	9	13	4	18	Bacteria	Actinobacteria	Actinobacteria	Actinomycetales
Campylobacteraceae	0	50	3	1	0	2	Bacteria	Proteobacteria	Epsilonproteobacteria	Campylobacterales
Carnobacteriaceae	14	9	3	10	17	0	Bacteria	Firmicutes	Bacilli	Lactobacillales
Micrococcaceae	5	3	2	8	7	2	Bacteria	Actinobacteria	Actinobacteria	Actinomycetales
Oxalobacteraceae	2	20	0	0	0	0	Bacteria	Proteobacteria	Betaproteobacteria	Burkholderiales
Staphylococcaceae	2	1	1	1	1	6	Bacteria	Firmicutes	Bacilli	Bacillales
Enterococcaceae	0	0	0	1	9	0	Bacteria	Firmicutes	Bacilli	Lactobacillales
Spirochaetaceae	0	7	0	0	0	0	Bacteria	Spirochaetes	Spirochaetia	Spirochaetales
Corynebacteriaceae	1	3	0	2	0	0	Bacteria	Actinobacteria	Actinobacteria	Actinomycetales
Chloroplast	0	0	0	0	0	2	Bacteria	Cyanobacteria/Chloroplast	Chloroplast	No_Rank
Neisseriaceae	0	0	2	0	0	0	Bacteria	Proteobacteria	Betaproteobacteria	Neisseriales
Aeromonadaceae	0	0	0	0	1	0	Bacteria	Proteobacteria	Gammaproteobacteria	Aeromonadales
All	114675	114675	114675	114675	114675	114675

## Sheet: genus
	CGM1	CGM2	CGM3	EGM1	EGM2	EGM3	superkingdom	phylum	class	order	family
Bacteroides	41398	34375	35095	40319	34472	49160	Bacteria	Bacteroidetes	Bacteroidia	Bacteroidales	Bacteroidaceae
Lachnospiracea_incertae_sedis	21153	8523	1435	4403	7251	245	Bacteria	Firmicutes	Clostridia	Clostridiales	Lachnospiraceae
Bifidobacterium	2	1025	7542	12614	2205	19391	Bacteria	Actinobacteria	Actinobacteria	Bifidobacteriales	Bifidobacteriaceae
Faecalibacterium	4951	4471	11708	3959	8599	1157	Bacteria	Firmicutes	Clostridia	Clostridiales	Ruminococcaceae
No_Rank	5505	9023	3659	3706	6247	1791	-	-	-	-	-
Parabacteroides	7070	5710	1152	2799	3975	2326	Bacteria	Bacteroidetes	Bacteroidia	Bacteroidales	Porphyromonadaceae
Ruminococcus	1349	1396	9778	1203	549	6748	Bacteria	Firmicutes	Clostridia	Clostridiales	Ruminococcaceae
Roseburia	3913	2517	7707	1773	3798	169	Bacteria	Firmicutes	Clostridia	Clostridiales	Lachnospiraceae
Unassigned	2492	3150	5903	4384	2178	893	Bacteria	Firmicutes	Clostridia	Clostridiales	Lachnospiraceae
Alistipes	2863	5054	1258	6143	6	514	Bacteria	Bacteroidetes	Bacteroidia	Bacteroidales	Rikenellaceae
Clostridium_XlVa	3960	1787	1510	3313	2550	2385	Bacteria	Firmicutes	Clostridia	Clostridiales	Lachnospiraceae
Dialister	0	31	1150	1517	9443	2911	Bacteria	Firmicutes	Negativicutes	Selenomonadales	Veillonellaceae
Ruminococcus2	8	2752	1451	17	9972	8	Bacteria	Firmicutes	Clostridia	Clostridiales	Lachnospiraceae
Gemmiger	1	3905	4212	5459	5	212	Bacteria	Firmicutes	Clostridia	Clostridiales	Ruminococcaceae
Lactobacillus	0	3	40	20	49	12782	Bacteria	Firmicutes	Bacilli	Lactobacillales	Lactobacillaceae
Escherichia/Shigella	62	6764	436	339	1911	1630	Bacteria	Proteobacteria	Gammaproteobacteria	Enterobacteriales	Enterobacteriaceae
Phascolarctobacterium	3850	2438	1325	3403	1	0	Bacteria	Firmicutes	Negativicutes	Selenomonadales	Acidaminococcaceae
Parasutterella	0	899	1641	2526	3767	1608	Bacteria	Proteobacteria	Betaproteobacteria	Burkholderiales	Sutterellaceae
Blautia	3849	975	1195	2206	546	838	Bacteria	Firmicutes	Clostridia	Clostridiales	Lachnospiraceae
Clostridium_XlVb	1017	162	4156	1143	12	3	Bacteria	Firmicutes	Clostridia	Clostridiales	Lachnospiraceae
Streptococcus	1208	1374	71	718	2153	902	Bacteria	Firmicutes	Bacilli	Lactobacillales	Streptococcaceae
Oscillibacter	515	2716	1412	840	19	891	Bacteria	Firmicutes	Clostridia	Clostridiales	Ruminococcaceae
Lachnospira	0	463	914	273	4211	29	Bacteria	Firmicutes	Clostridia	Clostridiales	Lachnospiraceae
Haemophilus	6	91	84	58	4992	3	Bacteria	Proteobacteria	Gammaproteobacteria	Pasteurellales	Pasteurellaceae
Clostridium_IV	39	2805	33	510	303	1298	Bacteria	Firmicutes	Clostridia	Clostridiales	Ruminococcaceae
Clostridium_XVIII	773	1594	1133	1156	68	43	Bacteria	Firmicutes	Erysipelotrichia	Erysipelotrichales	Erysipelotrichaceae
Barnesiella	2482	0	0	1883	0	0	Bacteria	Bacteroidetes	Bacteroidia	Bacteroidales	Porphyromonadaceae
Fusicatenibacter	4	441	1141	2182	451	32	Bacteria	Firmicutes	Clostridia	Clostridiales	Lachnospiraceae
Coprococcus	104	344	372	0	2552	171	Bacteria	Firmicutes	Clostridia	Clostridiales	Lachnospiraceae
Acidaminococcus	0	0	0	0	2	3409	Bacteria	Firmicutes	Negativicutes	Selenomonadales	Acidaminococcaceae
Clostridium_sensu_stricto	2838	5	149	2	25	17	Bacteria	Firmicutes	Clostridia	Clostridiales	Clostridiaceae_1
Anaerobacterium	115	2385	0	336	0	5	Bacteria	Firmicutes	Clostridia	Clostridiales	Ruminococcaceae
Sporobacter	16	971	769	932	59	3	Bacteria	Firmicutes	Clostridia	Clostridiales	Ruminococcaceae
Anaerostipes	581	106	1125	791	58	15	Bacteria	Firmicutes	Clostridia	Clostridiales	Lachnospiraceae
Dorea	216	442	408	672	233	231	Bacteria	Firmicutes	Clostridia	Clostridiales	Lachnospiraceae
Bilophila	755	282	146	355	151	450	Bacteria	Proteobacteria	Deltaproteobacteria	Desulfovibrionales	Desulfovibrionaceae
Butyricicoccus	413	522	579	383	160	38	Bacteria	Firmicutes	Clostridia	Clostridiales	Ruminococcaceae
Collinsella	0	360	1181	0	0	0	Bacteria	Actinobacteria	Actinobacteria	Coriobacteriales	Coriobacteriaceae
Flavonifractor	18	169	52	413	191	686	Bacteria	Firmicutes	Clostridia	Clostridiales	Ruminococcaceae
Akkermansia	115	179	1082	0	74	0	Bacteria	Verrucomicrobia	Verrucomicrobiae	Verrucomicrobiales	Verrucomicrobiaceae
Odoribacter	444	243	0	546	0	1	Bacteria	Bacteroidetes	Bacteroidia	Bacteroidales	Porphyromonadaceae
Christensenella	0	988	0	41	0	30	Bacteria	Firmicutes	Clostridia	Clostridiales	Christensenellaceae
Veillonella	24	10	505	42	418	2	Bacteria	Firmicutes	Negativicutes	Selenomonadales	Veillonellaceae
Actinomyces	76	572	28	82	143	21	Bacteria	Actinobacteria	Actinobacteria	Actinomycetales	Actinomycetaceae
Romboutsia	49	30	136	15	412	163	Bacteria	Firmicutes	Clostridia	Clostridiales	Peptostreptococcaceae
Prevotella	0	79	367	0	0	19	Bacteria	Bacteroidetes	Bacteroidia	Bacteroidales	Prevotellaceae
Eubacterium	3	241	0	87	1	54	Bacteria	Firmicutes	Clostridia	Clostridiales	Eubacteriaceae
Sneathia	0	370	0	0	0	0	Bacteria	Fusobacteria	Fusobacteriia	Fusobacteriales	Leptotrichiaceae
Intestinibacter	0	40	224	13	2	88	Bacteria	Firmicutes	Clostridia	Clostridiales	Peptostreptococcaceae
Anaerotruncus	2	23	7	171	5	125	Bacteria	Firmicutes	Clostridia	Clostridiales	Ruminococcaceae
Pyramidobacter	0	0	1	0	9	302	Bacteria	Synergistetes	Synergistia	Synergistales	Synergistaceae
Butyricimonas	0	289	0	0	0	0	Bacteria	Bacteroidetes	Bacteroidia	Bacteroidales	Porphyromonadaceae
Intestinimonas	0	47	0	171	0	62	Bacteria	Firmicutes	Clostridia	Clostridiales	Ruminococcaceae
Parvimonas	1	269	0	0	0	0	Bacteria	Firmicutes	Clostridia	Clostridiales	Clostridiales_Incertae_Sedis_XI
Holdemania	18	35	44	97	26	48	Bacteria	Firmicutes	Erysipelotrichia	Erysipelotrichales	Erysipelotrichaceae
Coprobacillus	11	0	6	182	0	4	Bacteria	Firmicutes	Erysipelotrichia	Erysipelotrichales	Erysipelotrichaceae
Eggerthella	42	61	3	5	42	38	Bacteria	Actinobacteria	Actinobacteria	Coriobacteriales	Coriobacteriaceae
Peptoniphilus	0	130	34	0	0	15	Bacteria	Firmicutes	Clostridia	Clostridiales	Peptoniphilaceae
Porphyromonas	1	146	1	0	0	17	Bacteria	Bacteroidetes	Bacteroidia	Bacteroidales	Porphyromonadaceae
Pseudoflavonifractor	36	21	91	9	4	0	Bacteria	Firmicutes	Clostridia	Clostridiales	Ruminococcaceae
Erysipelotrichaceae_incertae_sedis	10	20	7	4	44	73	Bacteria	Firmicutes	Erysipelotrichia	Erysipelotrichales	Erysipelotrichaceae
Catabacter	0	1	1	143	0	11	Bacteria	Firmicutes	Clostridia	Clostridiales	Catabacteriaceae
Saccharibacteria_genera_incertae_sedis	28	19	4	20	30	51	Bacteria	Candidatus_Saccharibacteria	No_Rank	No_Rank	No_Rank
Gordonibacter	3	6	1	17	0	108	Bacteria	Actinobacteria	Actinobacteria	Coriobacteriales	Coriobacteriaceae
Desulfovibrio	0	132	0	0	0	1	Bacteria	Proteobacteria	Deltaproteobacteria	Desulfovibrionales	Desulfovibrionaceae
Fusobacterium	30	97	1	0	0	0	Bacteria	Fusobacteria	Fusobacteriia	Fusobacteriales	Fusobacteriaceae
Morganella	0	0	0	122	2	0	Bacteria	Proteobacteria	Gammaproteobacteria	Enterobacteriales	Enterobacteriaceae
Gemella	11	24	7	25	38	1	Bacteria	Firmicutes	Bacilli	Bacillales	Bacillales_Incertae_Sedis_XI
Weissella	34	0	50	4	9	2	Bacteria	Firmicutes	Bacilli	Lactobacillales	Leuconostocaceae
Papillibacter	83	11	0	0	0	0	Bacteria	Firmicutes	Clostridia	Clostridiales	Ruminococcaceae
Adlercreutzia	3	23	14	8	0	46	Bacteria	Actinobacteria	Actinobacteria	Coriobacteriales	Coriobacteriaceae
Olsenella	0	0	0	1	0	93	Bacteria	Actinobacteria	Actinobacteria	Coriobacteriales	Coriobacteriaceae
Allobaculum	1	0	0	0	0	88	Bacteria	Firmicutes	Erysipelotrichia	Erysipelotrichales	Erysipelotrichaceae
Anaerococcus	0	49	20	1	0	17	Bacteria	Firmicutes	Clostridia	Clostridiales	Clostridiales_Incertae_Sedis_XI
Turicibacter	0	2	3	0	42	39	Bacteria	Firmicutes	Erysipelotrichia	Erysipelotrichales	Erysipelotrichaceae
Acetanaerobacterium	0	85	0	0	0	0	Bacteria	Firmicutes	Clostridia	Clostridiales	Ruminococcaceae
Anaerovorax	1	81	0	0	0	0	Bacteria	Firmicutes	Clostridia	Clostridiales	Clostridiales_Incertae_Sedis_XIII
Lactonifactor	21	25	0	32	2	1	Bacteria	Firmicutes	Clostridia	Clostridiales	Lachnospiraceae
Arcanobacterium	0	80	0	0	0	0	Bacteria	Actinobacteria	Actinobacteria	Actinomycetales	Actinomycetaceae
Abiotrophia	1	7	6	13	37	0	Bacteria	Firmicutes	Bacilli	Lactobacillales	Aerococcaceae
Solobacterium	8	0	5	2	2	44	Bacteria	Firmicutes	Erysipelotrichia	Erysipelotrichales	Erysipelotrichaceae
Propionibacterium	13	1	9	13	4	18	Bacteria	Actinobacteria	Actinobacteria	Actinomycetales	Propionibacteriaceae
Campylobacter	0	50	3	1	0	2	Bacteria	Proteobacteria	Epsilonproteobacteria	Campylobacterales	Campylobacteraceae
Lactococcus	0	1	0	0	54	0	Bacteria	Firmicutes	Bacilli	Lactobacillales	Streptococcaceae
Granulicatella	14	9	3	10	17	0	Bacteria	Firmicutes	Bacilli	Lactobacillales	Carnobacteriaceae
Anaeroglobus	0	0	0	0	0	47	Bacteria	Firmicutes	Negativicutes	Selenomonadales	Veillonellaceae
Atopobium	15	4	7	2	2	15	Bacteria	Actinobacteria	Actinobacteria	Coriobacteriales	Coriobacteriaceae
Leuconostoc	0	0	0	2	42	1	Bacteria	Firmicutes	Bacilli	Lactobacillales	Leuconostocaceae
Coprobacter	0	0	39	0	0	0	Bacteria	Bacteroidetes	Bacteroidia	Bacteroidales	Porphyromonadaceae
Sutterella	32	1	0	0	0	0	Bacteria	Proteobacteria	Betaproteobacteria	Burkholderiales	Sutterellaceae
Anaerofilum	0	6	0	25	1	0	Bacteria	Firmicutes	Clostridia	Clostridiales	Ruminococcaceae
Rothia	5	3	2	8	7	2	Bacteria	Actinobacteria	Actinobacteria	Actinomycetales	Micrococcaceae
Oxalobacter	2	20	0	0	0	0	Bacteria	Proteobacteria	Betaproteobacteria	Burkholderiales	Oxalobacteraceae
Schwartzia	0	0	0	0	20	0	Bacteria	Firmicutes	Negativicutes	Selenomonadales	Veillonellaceae
Finegoldia	0	6	11	0	0	3	Bacteria	Firmicutes	Clostridia	Clostridiales	Clostridiales_Incertae_Sedis_XI
Ezakiella	0	19	0	0	0	1	Bacteria	Firmicutes	Clostridia	Clostridiales	Clostridiales_Incertae_Sedis_XI
Aggregatibacter	0	0	16	0	3	0	Bacteria	Proteobacteria	Gammaproteobacteria	Pasteurellales	Pasteurellaceae
Peptostreptococcus	0	16	2	0	0	0	Bacteria	Firmicutes	Clostridia	Clostridiales	Peptostreptococcaceae
Eisenbergiella	3	5	0	7	2	0	Bacteria	Firmicutes	Clostridia	Clostridiales	Lachnospiraceae
Acetivibrio	0	15	0	0	0	0	Bacteria	Firmicutes	Clostridia	Clostridiales	Ruminococcaceae
Mobiluncus	0	13	0	0	0	0	Bacteria	Actinobacteria	Actinobacteria	Actinomycetales	Actinomycetaceae
Staphylococcus	2	1	1	1	1	6	Bacteria	Firmicutes	Bacilli	Bacillales	Staphylococcaceae
Murdochiella	0	0	0	0	1	10	Bacteria	Firmicutes	Clostridia	Clostridiales	Clostridiales_Incertae_Sedis_XI
Mogibacterium	3	1	1	0	1	4	Bacteria	Firmicutes	Clostridia	Clostridiales	Clostridiales_Incertae_Sedis_XIII
Enterococcus	0	0	0	1	9	0	Bacteria	Firmicutes	Bacilli	Lactobacillales	Enterococcaceae
Megasphaera	0	0	8	0	0	0	Bacteria	Firmicutes	Negativicutes	Selenomonadales	Veillonellaceae
Treponema	0	7	0	0	0	0	Bacteria	Spirochaetes	Spirochaetia	Spirochaetales	Spirochaetaceae
Scardovia	3	0	1	0	0	2	Bacteria	Actinobacteria	Actinobacteria	Bifidobacteriales	Bifidobacteriaceae
Corynebacterium	1	3	0	2	0	0	Bacteria	Actinobacteria	Actinobacteria	Actinomycetales	Corynebacteriaceae
Moryella	0	6	0	0	0	0	Bacteria	Firmicutes	Clostridia	Clostridiales	Lachnospiraceae
Facklamia	0	5	0	0	0	0	Bacteria	Firmicutes	Bacilli	Lactobacillales	Aerococcaceae
Negativicoccus	0	5	0	0	0	0	Bacteria	Firmicutes	Negativicutes	Selenomonadales	Veillonellaceae
Varibaculum	0	3	0	0	0	1	Bacteria	Actinobacteria	Actinobacteria	Actinomycetales	Actinomycetaceae
Howardella	0	4	0	0	0	0	Bacteria	Firmicutes	Clostridia	Clostridiales	Lachnospiraceae
Megamonas	0	0	0	0	0	3	Bacteria	Firmicutes	Negativicutes	Selenomonadales	Veillonellaceae
Paludibacter	0	3	0	0	0	0	Bacteria	Bacteroidetes	Bacteroidia	Bacteroidales	Porphyromonadaceae
Dysgonomonas	0	0	0	0	2	0	Bacteria	Bacteroidetes	Bacteroidia	Bacteroidales	Porphyromonadaceae
Enterobacter	0	0	0	0	2	0	Bacteria	Proteobacteria	Gammaproteobacteria	Enterobacteriales	Enterobacteriaceae
Streptophyta	0	0	0	0	0	2	Bacteria	Cyanobacteria/Chloroplast	Chloroplast	No_Rank	Chloroplast
Peptostreptococcaceae_incertae_sedis	0	2	0	0	0	0	Bacteria	Firmicutes	Clostridia	Clostridiales	Peptostreptococcaceae
Neisseria	0	0	2	0	0	0	Bacteria	Proteobacteria	Betaproteobacteria	Neisseriales	Neisseriaceae
Aeromonas	0	0	0	0	1	0	Bacteria	Proteobacteria	Gammaproteobacteria	Aeromonadales	Aeromonadaceae
Propionimicrobium	0	1	0	0	0	0	Bacteria	Actinobacteria	Actinobacteria	Actinomycetales	Propionibacteriaceae
All	114675	114675	114675	114675	114675	114675

## Sheet: species
	CGM1	CGM2	CGM3	EGM1	EGM2	EGM3	superkingdom	phylum	class	order	family	genus
Unassigned	46148	54555	53758	41974	62654	34459	Bacteria	Bacteroidetes	Bacteroidia	Bacteroidales	Bacteroidaceae	Bacteroides
uncultured_organism	17520	17010	24123	28652	15707	15979	Bacteria	Bacteroidetes	Bacteroidia	Bacteroidales	Rikenellaceae	Alistipes
Bacteroides_uniformis	10569	3891	3838	2382	24	17686	Bacteria	Bacteroidetes	Bacteroidia	Bacteroidales	Bacteroidaceae	Bacteroides
uncultured_bacterium	5128	5174	3309	1269	14277	727	Bacteria	Proteobacteria	Betaproteobacteria	Burkholderiales	Sutterellaceae	No_Rank
Bacteroides_caccae	3957	3603	7	14936	396	60	Bacteria	Bacteroidetes	Bacteroidia	Bacteroidales	Bacteroidaceae	Bacteroides
Bifidobacterium_pseudocatenulatum_DSM_20438_=_JCM_1200_=_LMG_10505	2	793	6970	11683	2128	947	Bacteria	Actinobacteria	Actinobacteria	Bifidobacteriales	Bifidobacteriaceae	Bifidobacterium
Lachnospira_pectinoschiza	13174	977	687	852	5749	69	Bacteria	Firmicutes	Clostridia	Clostridiales	Lachnospiraceae	Lachnospiracea_incertae_sedis
Akkermansia_muciniphila	115	179	1082	0	74	0	Bacteria	Verrucomicrobia	Verrucomicrobiae	Verrucomicrobiales	Verrucomicrobiaceae	Akkermansia
Bacteroides_ovatus	1215	777	1739	2337	2472	5211	Bacteria	Bacteroidetes	Bacteroidia	Bacteroidales	Bacteroidaceae	Bacteroides
Bifidobacterium_adolescentis	0	1	0	0	15	13361	Bacteria	Actinobacteria	Actinobacteria	Bifidobacteriales	Bifidobacteriaceae	Bifidobacterium
Parabacteroides_distasonis_ATCC_8503	3275	1068	1071	692	3971	2296	Bacteria	Bacteroidetes	Bacteroidia	Bacteroidales	Porphyromonadaceae	Parabacteroides
Escherichia_coli_K-12	62	6764	436	339	1911	1630	Bacteria	Proteobacteria	Gammaproteobacteria	Enterobacteriales	Enterobacteriaceae	Escherichia/Shigella
Bacteroides_stercoris	0	0	3670	0	5	7257	Bacteria	Bacteroidetes	Bacteroidia	Bacteroidales	Bacteroidaceae	Bacteroides
Eubacterium_eligens_ATCC_27750	3432	2453	1	2691	1170	2	Bacteria	Firmicutes	Clostridia	Clostridiales	Lachnospiraceae	Lachnospiracea_incertae_sedis
Ruminococcus_bicirculans	1	26	6695	568	75	679	Bacteria	Firmicutes	Clostridia	Clostridiales	Ruminococcaceae	Ruminococcus
butyrate-producing_bacterium_A2-166	4299	2461	3	0	0	3	Bacteria	Firmicutes	Clostridia	Clostridiales	Lachnospiraceae	Lachnospiracea_incertae_sedis
Bacteroides_thetaiotaomicron	1105	2834	1071	495	646	4	Bacteria	Bacteroidetes	Bacteroidia	Bacteroidales	Bacteroidaceae	Bacteroides
Streptococcus_salivarius	1132	1210	45	593	2098	689	Bacteria	Firmicutes	Bacilli	Lactobacillales	Streptococcaceae	Streptococcus
uncultured_Bacteroidetes_bacterium	0	328	29	199	0	2901	Bacteria	Firmicutes	Clostridia	Clostridiales	No_Rank	No_Rank
uncultured_Firmicutes_bacterium	0	0	0	0	2	3409	Bacteria	Firmicutes	Negativicutes	Selenomonadales	Acidaminococcaceae	Acidaminococcus
uncultured_Christensenellaceae_bacterium	0	2798	0	358	0	0	Bacteria	Firmicutes	Clostridia	Clostridiales	No_Rank	No_Rank
Eubacterium_rectale_ATCC_33656	0	2082	383	90	0	0	Bacteria	Firmicutes	Clostridia	Clostridiales	Lachnospiraceae	Lachnospiracea_incertae_sedis
Lactobacillus_mucosae_LM1	0	3	0	0	3	2527	Bacteria	Firmicutes	Bacilli	Lactobacillales	Lactobacillaceae	Lactobacillus
Ruminococcus_callidus	1094	3	1189	24	0	31	Bacteria	Firmicutes	Clostridia	Clostridiales	Ruminococcaceae	Ruminococcus
uncultured_Clostridiaceae_bacterium	74	30	136	15	412	955	Bacteria	Firmicutes	Clostridia	Clostridiales	Peptostreptococcaceae	Romboutsia
Collinsella_aerofaciens	0	360	1181	0	0	0	Bacteria	Actinobacteria	Actinobacteria	Coriobacteriales	Coriobacteriaceae	Collinsella
uncultured_Eubacterium_sp.	0	1523	0	3	0	2	Bacteria	Firmicutes	Clostridia	Clostridiales	Ruminococcaceae	Clostridium_IV
Bacteroides_cellulosilyticus	981	0	345	162	0	0	Bacteria	Bacteroidetes	Bacteroidia	Bacteroidales	Bacteroidaceae	Bacteroides
Flavonifractor_plautii	18	78	52	271	191	655	Bacteria	Firmicutes	Clostridia	Clostridiales	Ruminococcaceae	Flavonifractor
Odoribacter_splanchnicus_DSM_220712	444	243	0	546	0	1	Bacteria	Bacteroidetes	Bacteroidia	Bacteroidales	Porphyromonadaceae	Odoribacter
Alistipes_shahii	0	145	0	1035	0	0	Bacteria	Bacteroidetes	Bacteroidia	Bacteroidales	Rikenellaceae	Alistipes
Clostridiaceae_bacterium_NML_061030	6	60	54	67	53	831	Bacteria	Firmicutes	Clostridia	Clostridiales	Ruminococcaceae	No_Rank
Bacteroides_massiliensis	0	0	995	0	0	0	Bacteria	Bacteroidetes	Bacteroidia	Bacteroidales	Bacteroidaceae	Bacteroides
Bacteroides_nordii	301	650	0	0	0	0	Bacteria	Bacteroidetes	Bacteroidia	Bacteroidales	Bacteroidaceae	Bacteroides
[Ruminococcus]_gnavus	164	49	177	319	205	0	Bacteria	Firmicutes	Clostridia	Clostridiales	Lachnospiraceae	Lachnospiracea_incertae_sedis
Bacteroides_clarus	0	0	0	784	2	0	Bacteria	Bacteroidetes	Bacteroidia	Bacteroidales	Bacteroidaceae	Bacteroides
Coprococcus_catus	104	120	372	0	0	137	Bacteria	Firmicutes	Clostridia	Clostridiales	Lachnospiraceae	Coprococcus
butyrate-producing_bacterium_L2-12	0	377	96	134	69	57	Bacteria	Firmicutes	Clostridia	Clostridiales	Lachnospiraceae	Lachnospiracea_incertae_sedis
uncultured_Eubacteriaceae_bacterium	41	125	88	246	35	92	Bacteria	Firmicutes	Clostridia	Clostridiales	Lachnospiraceae	Lachnospiracea_incertae_sedis
Bacteroides_stercorirosoris	0	602	0	0	0	0	Bacteria	Bacteroidetes	Bacteroidia	Bacteroidales	Bacteroidaceae	Bacteroides
Alistipes_indistinctus	9	0	0	0	3	513	Bacteria	Bacteroidetes	Bacteroidia	Bacteroidales	Rikenellaceae	Alistipes
uncultured_Synergistes_sp.	0	0	1	0	9	297	Bacteria	Synergistetes	Synergistia	Synergistales	Synergistaceae	Pyramidobacter
uncultured_bacterium_adhufec382	85	48	136	0	0	2	Bacteria	Firmicutes	Clostridia	Clostridiales	Lachnospiraceae	No_Rank
uncultured_Lachnospiraceae_bacterium	0	85	0	142	0	31	Bacteria	Firmicutes	Clostridia	Clostridiales	Ruminococcaceae	Flavonifractor
Prevotella_bivia	0	0	203	0	0	0	Bacteria	Bacteroidetes	Bacteroidia	Bacteroidales	Prevotellaceae	Prevotella
Clostridium_symbiosum	25	2	13	101	25	36	Bacteria	Firmicutes	Clostridia	Clostridiales	Lachnospiraceae	Clostridium_XlVa
Eggerthella_lenta	42	61	3	5	42	38	Bacteria	Actinobacteria	Actinobacteria	Coriobacteriales	Coriobacteriaceae	Eggerthella
Bacteroides_salyersiae	0	0	190	0	0	0	Bacteria	Bacteroidetes	Bacteroidia	Bacteroidales	Bacteroidaceae	Bacteroides
Coprobacillus_cateniformis	0	0	6	179	0	4	Bacteria	Firmicutes	Erysipelotrichia	Erysipelotrichales	Erysipelotrichaceae	Coprobacillus
Clostridium_leptum	11	35	0	89	0	48	Bacteria	Firmicutes	Clostridia	Clostridiales	Ruminococcaceae	Clostridium_IV
Lactobacillus_salivarius_UCC118	0	0	0	0	0	182	Bacteria	Firmicutes	Bacilli	Lactobacillales	Lactobacillaceae	Lactobacillus
uncultured_rumen_bacterium	0	180	0	0	0	2	Bacteria	Firmicutes	Clostridia	Clostridiales	Ruminococcaceae	Sporobacter
Clostridium_ramosum	9	25	0	41	58	40	Bacteria	Firmicutes	Erysipelotrichia	Erysipelotrichales	Erysipelotrichaceae	Clostridium_XVIII
Catabacter_hongkongensis	0	1	1	143	0	11	Bacteria	Firmicutes	Clostridia	Clostridiales	Catabacteriaceae	Catabacter
Lactobacillus_casei_str._Zhang	0	0	0	20	35	101	Bacteria	Firmicutes	Bacilli	Lactobacillales	Lactobacillaceae	Lactobacillus
Prevotella_disiens	0	29	115	0	0	12	Bacteria	Bacteroidetes	Bacteroidia	Bacteroidales	Prevotellaceae	Prevotella
Lactobacillus_secaliphilus	0	0	0	0	0	155	Bacteria	Firmicutes	Bacilli	Lactobacillales	Lactobacillaceae	Lactobacillus
Desulfovibrio_desulfuricans	0	132	0	0	0	1	Bacteria	Proteobacteria	Deltaproteobacteria	Desulfovibrionales	Desulfovibrionaceae	Desulfovibrio
Clostridium_innocuum	1	14	7	4	12	73	Bacteria	Firmicutes	Erysipelotrichia	Erysipelotrichales	Erysipelotrichaceae	Erysipelotrichaceae_incertae_sedis
Dialister_propionicifaciens	0	17	82	0	0	10	Bacteria	Firmicutes	Negativicutes	Selenomonadales	Veillonellaceae	Dialister
uncultured_Paludibacter_sp.	0	106	0	0	0	1	Bacteria	Firmicutes	Clostridia	Clostridiales	Ruminococcaceae	No_Rank
bacterium_P1A6	0	5	6	88	2	1	Bacteria	Firmicutes	Clostridia	Clostridiales	Lachnospiraceae	No_Rank
uncultured_Bacilli_bacterium	34	0	50	4	9	2	Bacteria	Firmicutes	Bacilli	Lactobacillales	Leuconostocaceae	Weissella
Adlercreutzia_equolifaciens	3	23	14	8	0	46	Bacteria	Actinobacteria	Actinobacteria	Coriobacteriales	Coriobacteriaceae	Adlercreutzia
uncultured_Lactonifactor_sp.	21	25	0	32	2	1	Bacteria	Firmicutes	Clostridia	Clostridiales	Lachnospiraceae	Lactonifactor
Parabacteroides_goldsteinii	0	0	77	0	0	0	Bacteria	Bacteroidetes	Bacteroidia	Bacteroidales	Porphyromonadaceae	Parabacteroides
Lactobacillus_pantheris	0	0	0	0	1	70	Bacteria	Firmicutes	Bacilli	Lactobacillales	Lactobacillaceae	Lactobacillus
uncultured_Thermoanaerobacterales_bacterium	0	52	3	0	0	16	Bacteria	Firmicutes	Clostridia	Clostridiales	No_Rank	No_Rank
uncultured_Abiotrophia_sp.	1	7	6	13	37	0	Bacteria	Firmicutes	Bacilli	Lactobacillales	Aerococcaceae	Abiotrophia
Solobacterium_moorei	8	0	5	2	2	44	Bacteria	Firmicutes	Erysipelotrichia	Erysipelotrichales	Erysipelotrichaceae	Solobacterium
Peptoniphilus_lacrimalis	0	45	9	0	0	3	Bacteria	Firmicutes	Clostridia	Clostridiales	Peptoniphilaceae	Peptoniphilus
Clostridium_saccharogumia	0	57	0	0	0	0	Bacteria	Firmicutes	Erysipelotrichia	Erysipelotrichales	Erysipelotrichaceae	Clostridium_XVIII
Eubacterium_limosum	0	0	0	0	0	54	Bacteria	Firmicutes	Clostridia	Clostridiales	Eubacteriaceae	Eubacterium
Lactobacillus_coleohominis	0	0	0	0	0	54	Bacteria	Firmicutes	Bacilli	Lactobacillales	Lactobacillaceae	Lactobacillus
Prevotella_timonensis	0	0	47	0	0	4	Bacteria	Bacteroidetes	Bacteroidia	Bacteroidales	Prevotellaceae	Prevotella
Prevotella_buccalis	0	46	1	0	0	3	Bacteria	Bacteroidetes	Bacteroidia	Bacteroidales	Prevotellaceae	Prevotella
Leuconostoc_lactis	0	0	0	2	42	1	Bacteria	Firmicutes	Bacilli	Lactobacillales	Leuconostocaceae	Leuconostoc
Porphyromonas_somerae	0	43	0	0	0	0	Bacteria	Bacteroidetes	Bacteroidia	Bacteroidales	Porphyromonadaceae	Porphyromonas
uncultured_Desulfovibrionaceae_bacterium	0	43	0	0	0	0	Bacteria	Proteobacteria	Deltaproteobacteria	Desulfovibrionales	Desulfovibrionaceae	Bilophila
Porphyromonas_uenonis	0	35	1	0	0	3	Bacteria	Bacteroidetes	Bacteroidia	Bacteroidales	Porphyromonadaceae	Porphyromonas
uncultured_Clostridium_sp.	0	4	0	34	0	0	Bacteria	Firmicutes	Clostridia	Clostridiales	Clostridiales_Incertae_Sedis_XIII	No_Rank
Olsenella_sp._BS-3	0	0	0	0	0	36	Bacteria	Actinobacteria	Actinobacteria	Coriobacteriales	Coriobacteriaceae	Olsenella
Lactobacillus_johnsonii_FI9785	0	0	0	0	0	35	Bacteria	Firmicutes	Bacilli	Lactobacillales	Lactobacillaceae	Lactobacillus
Peptoniphilus_duerdenii	0	25	0	0	0	8	Bacteria	Firmicutes	Clostridia	Clostridiales	Peptoniphilaceae	Peptoniphilus
Lactobacillus_iners	0	0	33	0	0	0	Bacteria	Firmicutes	Bacilli	Lactobacillales	Lactobacillaceae	Lactobacillus
Clostridium_spiroforme	1	0	0	22	8	0	Bacteria	Firmicutes	Erysipelotrichia	Erysipelotrichales	Erysipelotrichaceae	Clostridium_XVIII
Fusobacterium_ulcerans	29	0	1	0	0	0	Bacteria	Fusobacteria	Fusobacteriia	Fusobacteriales	Fusobacteriaceae	Fusobacterium
Christensenella_minuta	0	0	0	0	0	28	Bacteria	Firmicutes	Clostridia	Clostridiales	Christensenellaceae	Christensenella
uncultured_Clostridia_bacterium	0	24	2	0	0	0	Bacteria	Firmicutes	Clostridia	Clostridiales	Peptostreptococcaceae	Peptostreptococcus
Parabacteroides_gordonii	14	9	0	0	0	0	Bacteria	Bacteroidetes	Bacteroidia	Bacteroidales	Porphyromonadaceae	Parabacteroides
Oxalobacter_formigenes	2	20	0	0	0	0	Bacteria	Proteobacteria	Betaproteobacteria	Burkholderiales	Oxalobacteraceae	Oxalobacter
uncultured_Bacteroidales_bacterium	0	13	0	0	0	8	Bacteria	Bacteroidetes	Bacteroidia	Bacteroidales	Porphyromonadaceae	Porphyromonas
uncultured_Selenomonas_sp.	0	0	0	0	20	0	Bacteria	Firmicutes	Negativicutes	Selenomonadales	Veillonellaceae	Schwartzia
Clostridium_perfringens	0	0	20	0	0	0	Bacteria	Firmicutes	Clostridia	Clostridiales	Clostridiaceae_1	Clostridium_sensu_stricto
bacterium_ic1340	0	0	19	0	0	0	Bacteria	Firmicutes	Clostridia	Clostridiales	Ruminococcaceae	No_Rank
Actinomyces_sp._2002-42188	0	2	0	8	4	2	Bacteria	Actinobacteria	Actinobacteria	Actinomycetales	Actinomycetaceae	Actinomyces
Bacteroides_sp._KA00251	0	14	0	0	0	0	Bacteria	Bacteroidetes	Bacteroidia	Bacteroidales	Porphyromonadaceae	Porphyromonas
uncultured_Dietzia_sp.	4	1	2	3	0	3	Bacteria	Actinobacteria	Actinobacteria	Actinomycetales	No_Rank	No_Rank
TM7_phylum_sp._oral_taxon_437	2	2	0	0	0	7	Bacteria	Candidatus_Saccharibacteria	No_Rank	No_Rank	No_Rank	Saccharibacteria_genera_incertae_sedis
Streptococcus_mutans	0	0	0	0	3	8	Bacteria	Firmicutes	Bacilli	Lactobacillales	Streptococcaceae	Streptococcus
Ruminococcaceae_bacterium_GD6	2	1	0	6	0	1	Bacteria	Firmicutes	Clostridia	Clostridiales	Ruminococcaceae	No_Rank
Campylobacter_ureolyticus	0	7	0	1	0	2	Bacteria	Proteobacteria	Epsilonproteobacteria	Campylobacterales	Campylobacteraceae	Campylobacter
Parasutterella_excrementihominis	0	0	0	0	0	10	Bacteria	Proteobacteria	Betaproteobacteria	Burkholderiales	Sutterellaceae	Parasutterella
Dialister_micraerophilus	0	10	0	0	0	0	Bacteria	Firmicutes	Negativicutes	Selenomonadales	Veillonellaceae	Dialister
uncultured_Mogibacterium_sp.	3	0	1	0	1	4	Bacteria	Firmicutes	Clostridia	Clostridiales	Clostridiales_Incertae_Sedis_XIII	Mogibacterium
Clostridium_paraputrificum	0	0	3	1	5	0	Bacteria	Firmicutes	Clostridia	Clostridiales	Clostridiaceae_1	Clostridium_sensu_stricto
Bacteroidia_bacterium_feline_oral_taxon_312	0	9	0	0	0	0	Bacteria	Bacteroidetes	Bacteroidia	Bacteroidales	No_Rank	No_Rank
uncultured_bacterium_adhufec108	0	8	0	0	0	0	Bacteria	Firmicutes	Clostridia	Clostridiales	Ruminococcaceae	No_Rank
Eubacterium_sp._WAL_14571	0	8	0	0	0	0	Bacteria	Firmicutes	Clostridia	Clostridiales	No_Rank	No_Rank
Clostridium_scindens	0	5	0	1	1	0	Bacteria	Firmicutes	Clostridia	Clostridiales	Lachnospiraceae	Clostridium_XlVa
Lactobacillus_fermentum	0	0	7	0	0	0	Bacteria	Firmicutes	Bacilli	Lactobacillales	Lactobacillaceae	Lactobacillus
Scardovia_wiggsiae	3	0	1	0	0	2	Bacteria	Actinobacteria	Actinobacteria	Bifidobacteriales	Bifidobacteriaceae	Scardovia
Clostridium_methylpentosum	0	6	0	0	0	0	Bacteria	Firmicutes	Clostridia	Clostridiales	Ruminococcaceae	Clostridium_IV
Clostridiales_bacterium_KA00134	0	6	0	0	0	0	Bacteria	Firmicutes	Clostridia	Clostridiales	Peptoniphilaceae	Peptoniphilus
Clostridiales_bacterium_S5-A11	0	1	5	0	0	0	Bacteria	Firmicutes	Clostridia	Clostridiales	Peptoniphilaceae	Peptoniphilus
Eubacterium_ramulus	3	0	0	0	0	2	Bacteria	Firmicutes	Clostridia	Clostridiales	Lachnospiraceae	Lachnospiracea_incertae_sedis
uncultured_Ruminococcaceae_bacterium	0	1	0	4	0	0	Bacteria	Firmicutes	Clostridia	Clostridiales	Ruminococcaceae	Anaerotruncus
Clostridium_lactatifermentans	0	0	0	0	5	0	Bacteria	Firmicutes	Clostridia	Clostridiales	Lachnospiraceae	Clostridium_XlVb
Facklamia_sp._1440-97	0	5	0	0	0	0	Bacteria	Firmicutes	Bacilli	Lactobacillales	Aerococcaceae	Facklamia
Corynebacterium_tuberculostearicum	1	2	0	1	0	0	Bacteria	Actinobacteria	Actinobacteria	Actinomycetales	Corynebacteriaceae	Corynebacterium
unidentified_rumen_bacterium_RFN71	0	4	0	0	0	0	Bacteria	Firmicutes	Clostridia	Clostridiales	Ruminococcaceae	No_Rank
Clostridiales_bacterium_canine_oral_taxon_230	0	4	0	0	0	0	Bacteria	Firmicutes	Clostridia	Clostridiales	No_Rank	No_Rank
unidentified_marine_bacterioplankton	0	4	0	0	0	0	Bacteria	Firmicutes	Clostridia	Clostridiales	Ruminococcaceae	No_Rank
uncultured_microorganism	0	4	0	0	0	0	Bacteria	Firmicutes	Clostridia	Clostridiales	Clostridiales_Incertae_Sedis_XI	No_Rank
Blautia_hydrogenotrophica	1	1	0	1	0	0	Bacteria	Firmicutes	Clostridia	Clostridiales	Lachnospiraceae	Blautia
uncultured_Gram-positive_bacterium	0	0	0	2	1	0	Bacteria	Firmicutes	Clostridia	Clostridiales	Ruminococcaceae	Oscillibacter
uncultured_bacterium_adhufec13.25	0	0	0	0	3	0	Bacteria	Firmicutes	Clostridia	Clostridiales	Lachnospiraceae	Clostridium_XlVa
Prevotella_bergensis	0	2	1	0	0	0	Bacteria	Bacteroidetes	Bacteroidia	Bacteroidales	Prevotellaceae	Prevotella
uncultured_bacterium_adhufec73	0	0	0	2	0	0	Bacteria	Bacteroidetes	Bacteroidia	Bacteroidales	Rikenellaceae	Alistipes
Kallipyga_massiliensis	0	0	0	0	0	2	Bacteria	Firmicutes	Clostridia	Clostridiales	Clostridiales_Incertae_Sedis_XI	Murdochiella
TM7_phylum_sp._oral_clone_CW040	0	1	0	0	0	1	Bacteria	Candidatus_Saccharibacteria	No_Rank	No_Rank	No_Rank	Saccharibacteria_genera_incertae_sedis
Prevotellaceae_bacterium_DNF00733	0	2	0	0	0	0	Bacteria	Bacteroidetes	Bacteroidia	Bacteroidales	Prevotellaceae	Prevotella
Neisseria_perflava	0	0	2	0	0	0	Bacteria	Proteobacteria	Betaproteobacteria	Neisseriales	Neisseriaceae	Neisseria
Aeromonas_dhakensis	0	0	0	0	1	0	Bacteria	Proteobacteria	Gammaproteobacteria	Aeromonadales	Aeromonadaceae	Aeromonas
Bifidobacterium_animalis	0	1	0	0	0	0	Bacteria	Actinobacteria	Actinobacteria	Bifidobacteriales	Bifidobacteriaceae	Bifidobacterium
uncultured_bacterium_adhufec27	0	1	0	0	0	0	Bacteria	Bacteroidetes	Bacteroidia	Bacteroidales	Bacteroidaceae	Bacteroides
All	114675	114675	114675	114675	114675	114675
